# Supplementary material for: Prediction of chemical warfare agents based on cholinergic array type meta-predictors
Source: Sci Rep. 2022 Oct 6;12:16709. doi: 10.1038/s41598-022-21150-2 (PMC9537167; doi:10.1038/s41598-022-21150-2)
Supplement: Supplementary file 1 — Supplementary Information 1. [file 41598_2022_21150_MOESM1_ESM.zip]

Archive with 17 entries (14 files):
- Array_Classifier-main/
- Array_Classifier-main/data/
- Array_Classifier-main/data/200_Model_Prediction_Data_Without_SMOTE.csv
- Array_Classifier-main/data/ache_set_1.csv
- Array_Classifier-main/data/buche_set_1.csv
- Array_Classifier-main/data/machr_set_1.csv
- Array_Classifier-main/data/nachr_set_1.csv
- Array_Classifier-main/data/readme.md
- Array_Classifier-main/data/vacht_set_1.csv
- Array_Classifier-main/readme.md
- Array_Classifier-main/script/
- Array_Classifier-main/script/MLP_Baseline_Model_Without_SMOTE.html
- Array_Classifier-main/script/ML_Classification_R_Script.R
- Array_Classifier-main/script/Model01_3D.ipynb
- Array_Classifier-main/script/Model01_3D_Reshaped.ipynb
- Array_Classifier-main/script/Model01_CNN.ipynb
- Array_Classifier-main/script/readme.md
