# Supplementary material for: Prediction of chemical warfare agents based on cholinergic array type meta-predictors
Source: Sci Rep. 2022 Oct 6;12:16709. doi: 10.1038/s41598-022-21150-2 (PMC9537167; doi:10.1038/s41598-022-21150-2)
Supplement: Supplementary file 1 — Supplementary Information 1. [file 41598_2022_21150_MOESM1_ESM.zip › Array_Classifier-main/data/200_Model_Prediction_Data_Without_SMOTE.csv]

S.No.	FP	CLASS
1	22212222222122212221222122212221222122212221222222222222222222222222221222222222111112111211111122122212121122112211222211111111121121112111121122212211221122212222122112212221122112221222122222222222	0
2	22212221222222222221222222212221222122212222222222222222222222222222222222222222111112111211111122221212121112112221222221212121121121212121121121212221222122212222122112212221122212221222122222222222	0
3	22212222222222222221222222212221222122212222222222222222222222222222222222222222111112111211111112221211121112112221222121211121121121112111121121212221221122212222122112212221122212221222122222222222	0
4	22212221222122212221221122212221221122212222222222222222222222222221222222222222212121211211212122222222222122212222222211111111121111112211111121212211121122212222122112212221122212221222122222222222	0
5	22112222222122212211221122212211221122112221222222122222222222222211221222222222111112111211111112122211121112111211121221112111121121111111121122112211221122212222122112212221122112221222122222222222	0
6	22212221222122222221222122212221222222212222222222222222222222222222222222222222111112111211111122222222121112111211121221112111121111111111121122212221221122222222122112212221122112221222122222222222	0
7	22212222222122212211221122112211221122112221222222122222222222222211221222222222111112111211111112121211121112111211121221212111121121112121221122112111211122212222122112212221122112221222122212222222	0
8	22212221222121212121222122112221221122112221222222122222222222221211121222222222111111111211111122122211121111112211221221212111111121112121221122112111211122212222122112212221122112211222122212222221	0
9	22112222222122212221221122112221221122112221222222122222222222222211221222222222111112111211111112122211121112111211121221212111121121111121221122212111211122212222122112212221122112221222122222222222	0
10	12211121112111221221111112211211121112211111112211121112111211121111111111121112111112111111111111121111111112111111111111211111121111111111121112112211221112112122112112212121112111211121112211222121	0
11	12211121122211212221122122221221122112111111111211121122111211121111111111121122111112111111111111121112111112111122212211111111121111111111121111111211121112112122112112212121112111211121112221222121	0
12	11111121111111111111111111111111111111111111111111111111111111111111111111111111111111111111111111221121112111111121111111112111111111111211222112112221222112211121112111211111111111111111111111111111	0
13	22212222222222222221222122212221222122212222222222222222222222222222221222222222111122211211112122222221121112112221222221112111121121111111221122112211221122212222122112212221122112211222122212222221	0
14	22212222222122212221222122212221222122212222222222222222222222222222222222222222112122211211112122222222222112212221222221212111121121212111221122112211221122212222122112212221122112211222122212222221	0
15	22212222222122212221222122212211222122112221222222222222222222222211222222222222111122111211111122222221121112112221222221212111121111211111221122112211221122212222122112212221122112211222122212222221	0
16	22212221222122212221222122212221222122212221222222222222222222222222222222222222112122211211112122222222222112112221222221212111121121112121221122112221221122212222122112212221122112221222122222222222	0
17	12111121121111111211121122211211121112111112111211221112112211221112111211121122111122211111111111222122111112112121212211111111121111111111121112112211221112112122112112212121112111211121112211222121	0
18	12111121121111111211221122111211121122111111111211121112111211221112111111121112111112211111111111221122111112112121212211111111121111111111121112111211121112112122122112212111112111211121112211222121	0
19	12111111121111111211121122111211121112111112111211121112112211221112111211121122111112111111111111121122111112112121212211111111121111111111121112112211221112112122112112212111112111211111111211222121	0
20	22112221221122112211222122112211222222112221221222222222222222222211222122222222112121211211112122222222221111112221222221212111121121212111221122112211221122212222122112212221122112211222122222222221	0
21	22212222222122212221222122222221222122212222222222222222222222222222222222222222222122212221212122222221221122112221222222212121222121212221222122212221222122212222122112212221122212221222122212222222	0
22	22212222222222222221222122222222222122212222222222222222222222222222222222222222212122222221212122212221222122212221222121212121222121212122222122212121212122212222122112212222122212221222122212222222	0
23	22212222222122212221222122212221222122212221222222222222222222222221221222222222112122211211112122222222221112112221222221212111121121112121221122112221221122212222122112212221122112221222122222222222	0
24	22212222222122212221222122212211222122212221222222222222222222222221221222222222112122211221112122222222222112112221222221212111121121212121221122212221222122212222122112212221122112221222122222222222	0
25	22212222222122212221222122212221222122212222221222222222222222222212222222222222111122211211111122222221221112112221222121212121122121212121222122212221222122212222122112212221122112221222122212222222	0
26	22212222222122212221222122212221222122212222222222222222222222222222222222222222111122211211112122222221221122112221221121212121122121212121222122212221222122212222122112212221122112221222122212222222	0
27	22212222222122212221222122212221222122212222222222222222222222222222222222222222111122212211111122212221222122212221222121212121222121212121222122212221222122212222122112212221122222211222122212222222	0
28	22212222222222222221222122212221222122212222222222222222222222222222222222222222111122211221112122222221221122112221222221112121212121212111222122112211221122212222122112212221122112221222122212222222	0
29	22212222222122222221222122212221222122212222222222222222222222222212222222222222212122212221212122222221222122212221222221222121222121212121222122212221222122212222122112212222122212221222122222222222	0
30	22212222222222222221222122222222222122212222222222222222222222222212222222222222212122212221212122222221222122212221222221212121222121212121222122212221222122212222122112212222122212221222122222222222	0
31	22212221222122212211222122212221222122212211222222222222221222222221221222222222111122211211111122222221121112112221222221212121121121112121221122212221222122212222122112212221122112211222122222222221	0
32	12212121121111212211222122212211222122111121111211221112112211121111111211121122111122211111111111222122112112111121212221111111121111111111121112112211221112112122112111212111112111211111111111221111	0
33	22212222222122222221222122222221222122212222222222222222222222222222222222222222212122212211212122222221222122112221222111112121222121212121222122212221222122212222122112212222122222221222122222222222	0
34	22212222222222212221222122222222222122212222222222222222222222222222222222222222212122212221212122212221222122112221222111212121222121212121222122212221222122212222122122212222122222221222122222222222	0
35	22212221222122212221222122212221222122212221222222222222222222222222222122222222112122211211111122222222221112112221222221212111121121112121221122112221221122112222122112212221122112221222122212222222	0
36	22212222222122212221222122212221222122212222222222222222222222222222222222222222111122212211111122212221222122212221222121212121222121212121222122212221222122212222122112212221122222211222122212222222	0
37	22212222222222222221222122222221222122212222222222222222222222222222222222222222112222212221112122222222221122112221222221112121222121212111222122112111211122212222122112212222122212221222122212222222	0
38	22212221222122212221222122212221222222212221222222122222222222222211221222222222111112111211111122122222121112112211221121112111121121112111221122212221221122212222122112212221122212221222122222222222	0
39	12111111121112111211221112111211121112111111111111121111111111121111111111121111111112111111111111121111111112111111111211111111121121111111121112112111211122112122122112212121112111221122112211222121	0
40	12112121121111112211221122212211222222111121111211121112111211121111111211121112111111111111111111121112111111111111111211111111121111111111121112111211221112212122122112212121112111211122112211222121	0
41	21212122222121222121212122222121212122212122211221122122212221121112211221122112212122212221212122222121222122212221222221112121121121211111222122212221222121212121122111212121112112211222121111222121	0
42	21212121222121212121222122222221222122211121112221221112112221221122112111121122222121212221222122212121222121212221221211112221211121212111221122112121212122112121122111212122112112211221122211222121	0
43	22212222222122212211222122212211222122112221221222222222222222222221222222222222112122211211112122222221222122112221222211212111121121112121221122212221222122212222122112212221122112221222122222222222	0
44	22212221222122222221222122222221222122212222222222222222222222222222222222222222211122112211111122222221222122212221222121212221222122212121222121212221222122212222122112212222122222221222122222222222	0
45	22212221222122222221221122212221222122112222222222222222222222222222222222222222111122111111111122112221221122112221222121212221222122212121222121212221222122212222122112212222122212221222122222222222	0
46	22212221222222222221222222212221222122212222222222222222222222222222222222222222111112111211111122221212121112112221222221212121121121212121121121212221222122212222122112212221122212221222122222222222	0
47	22212221222122212221221122212221221122212222222222222222222222222221222222222222212121211211212122222222222122212222222211111111121111112211111121212211121122212222122112212221122212221222122222222222	0
48	22212221222122222221222122212221222122212222222222222222222222222222222222222222111122112211111122222221221122112221222111112221222122112121221121112221222122212222122112212221122212221222122222222222	0
49	22212221222122212221222122212211222122112221222222222222222222222221222222222222211122112211221122222221221122112221222211112111121121112111121121111211121122212222122112212222122212221222122222222222	0
50	22212221222222222221222122222221222122212221222122222222222222222222222222222222111122211211111122222221222121112221222121212121222121112111221121212221222122212222122112212222122212221222122222222222	0
51	22212221222222222221222122222221222122212222222222222222222222222222222222222222111122111211111122222221221121112221222121212121222121212121222121212221222122112222122112212222122212221222122222222222	0
52	11112122121111111111111112111211111112111111111111111111111111111111111111111111112121211221112112221121122122211221122111112121111111111221222112112211222111111121122111211111111112111211121111111111	0
53	22212222222122212221222122212221222122212222222222222222222222222221222222222222111112111211111122222222121112112222222211211111121121111121121121111211221122112222122112212221122112211222122222222221	0
54	22212221222122212221222122212221222122112222222222222222222222222221222222222222111112111211111122222222121112112222222221211111121121111111121121112221222122112222122112212221122112221222122222222222	0
55	22212222222222112221222122222221222222112222222222222222222222222221222222222222111112211211111122222222121112112222222221211111122121211121121111111221222122112222122112212221122112221222122222222221	0
56	22212222222122212221222122212221222122212222222222222222222222222222222222222222112122112211211122222221222122212221222111112221221122212221221121212221222122212222122112212221122212221222122222222222	0
57	22212222222122212221222122212221222122212222222222222222222222222222222222222222211122111211211122222221221122212221222111112221222122212111222121212221222122212222122112212221122112211221122212222221	0
58	22212221222122222221222122212221222122212222222222222222222222222221222222222222212122211211212122222221222122212221222111212221222122212221222121212221222122212222222112212222122212221222122222222222	0
59	22212221222122222221222122212222222122212221222122222222222222222221222122222222212122211211211122222222222122112221222111212121212121212121222121212221222122212222122112212222122212221222122222222222	0
60	22212222222122212221222122212221222122212221222222222222222222222222222222222222211122111211211122222221221122212221222211212221222122212221222121212221222122212222122112212221122212221221122222222222	0
61	22212221222121222121222122212221222122212222222222222222222222222222222222222222111112111211111122222212121112112221222211112111111111111111121111112221222122212222122112212221122112211222122222222222	0
62	22212222222122222221222122212211222122112221222222222222222222222221222222222222211122111211111122222222221122112221222211111111121121112211121121112211221122212222122112212222122212221222122222222222	0
63	22222222222122222221222122222221222122212221222222222222222222222221222122222222111122111211111122222222121112112221222221111111121121112111121121111211121122212222122112212221122112221222122222222222	0
64	22212221222122222221222122112221222122212222222222222222222222222221222222222222211122112211222122222222221122112221222111112111121121112121121111112211221122112222122112212221122212221222122222222222	0
65	22222222222222222221222222222221222122212222222222222222222222222222222222222222111112111211111122212221121112112221222121112121122121112111222121212221222122212222122112212222122212221222122222222222	0
66	22212221222122212221222122212211222122112221222222222222222222222221222222222222211122112211221122222221221122112221222211112111121121112111121121111211121122212222122112212222122212221222122222222222	0
67	22212221222122212221222122212221222122212212222222222222222222222221221222222222111112111211111122222222121112112222222211211111121111111111121121111211121122112222122112212221122112221222122222222221	0
68	22222221222222222221222222212221222122212222222222222222222222222222222222222222111112111211111122222222121112112221222221112121121121112121121121212221222122212222122112212222122212221222122212222222	0
69	22222222222222222221222122212221222122212222222222222222222222222222222222222222111112111211111122222221121112112221222121112121122121112111222121112221222122212222122112212222122212221222122222222222	0
70	22212222222222222221222122212211222122212222221222122222222222222221222222222222111122211211111122222222121112112221222211111111121121112211121111111211121122112222122112212221122212221222122212222222	0
71	22212221222122222221222122212221222122212221222222222222222222222221222222222222211122111211222122222222221122112221222211112111121121111111121111111211221122212222122112212221122212221222122222222222	0
72	22212221222122222221222122212221222122212222222222222222222222222221222222222222112122211221112122222222221122212221222211111111121121211121121121211211221122212222122112212221122112221222122222222222	0
73	22212222222222212221222122212221222122212222222222222222222222222222222222222222212122111211112122222222222122212221222221112211221122112111221121212221222122212222122112212222122212221222122222222222	0
74	22222222222122112221222122212221222122212221222222222222222222222222222222222222212122111211212122222221222122212221222111112121122121212221222121212221222122212222122112212221122212221222122222222222	0
75	22212222222122222221222122212221222122212221222222222222222222222221222222222222112122211221112122222222221122112221222221112121221121112121221122112221222122212222122111212221122112221222122212222222	0
76	22212221222122222221222122212221222122212222222222222222222222222222222222222222111122211111112122122221222122112221222121112221222122112121222121212221222122212222122112212222122212221222122222222222	0
77	22212221222122212221221122212221222122212221222222222222222222222221222222222222212122212221212122222222221122112222222211111111122111112221121111112221222122212222222112212221122122221222122222222222	0
78	22222221222122212221222122212221222122212221222122222222222222222222222222222222112122111211111122222221221122112221222111212121222121112121222121212221222122212222122112212222122212221222122212222222	0
79	22212222222122212221222122212221222122212222222222222222222222222222222222222222111122212221111122222221221122112221222111212221222122212121222121212221222122212222122112212222122222221222122222222222	0
80	22212221222222212221222122212221222122212211221222122222222222122211221122122222111111111211111122222222121111112221222211111111121111111111121111111211121122112222122112212221122112221222122212222222	0
81	22212221222122222221222122212221222122212211222222122222222222222221221122222222211122111211221122222222221122112221222211111111121111111111121111111211121122112222122112212221122212221222122222222222	0
82	22212221222122222221222122212211221122112221222222222222222222222221221222222222111122111211111122222222121112112221222221111111121121111111121121111211121122212222122112212221122112221222122222222222	0
83	22222222222222222221222222222221222122212221222222222222222222222222222222222222111122211211111122212221221122112221222121212121222121212121222121212221222122212222122112212222122222221222122222222222	0
84	22212222222122212221222122212221221122212222222222222222222222222221222122222222111112111211111122222222121112112222222211111111121111111111121121111211121122112222122112212221122112221222122222222221	0
85	22212222222122222221222122212221222122212222222222222222222222222222222222222222212122212221112122222221222122212221222121112221222122112121221121112211222122212222122112212222122212221222122212222222	0
86	22212221222122222221222122212221222122112222222222222222222222222221222222222222211122111211211122222222221122112221222211111111121121112211121111111211121122112222122112212222122212221222122222222222	0
87	22222222222122212221222122212221222122212222222222222222222222222222222222222222111112111211111122222221121112112221222211112121122111111121122121212221222122212222122112212222122212221222122222222222	0
88	22212222222222212221222122212221222122212222222222222222222222222222222222222222111112111211111122222211121112112221222111112111121121112111121121112211221122212222122112212221122212221222122222222222	0
89	22212222222222222221222122212221222122212222222222222222222222222222222222222222111112111211111122122211121112112211221111111111121111111111121121212211221122212222122112212221122212221222122222222222	0
90	22212222222222222221222222212222222122212222222222222222222222222222222222222222111112111211111122212211121112112211222111111111121111111111121121112221221122112222122112212222122212221222122222222222	0
91	22212221222222222221222222212221222122212222222222222222222222222222222222222222112112211211112122222222121112212221222121112121121121112121222122212221222122212222122112212221122212221222122222222222	0
92	22212222222122212221222122212221222122212222222222222222222222222222222222222222111111111211111122222211221111112211221121212121122121112121222122212221222122212222122112212221122212221222122222222222	0
93	22212222222122212221222122212221221122212222222222222222222222222221222122222222111112111211111122222222121112112222222211111111121121111111121121111211121122112222122112212221122112211222122222222221	0
94	22212222222222222221222122222221222222212222222222222222222222222222222222222222112122212221212122222221222122212221222121112121222121212121222122212221222122212222122112212222122222221222122222222222	0
95	11111121111111111111111111111111111111111111111111111111111111111111111111111111111111111111111111221121112111111121111111112111111111111211222112112221222112211121112111211111111111111111111111111111	0
96	22112121222121211111211122111111221122112212222122122222222222222212221222122222111121212211111122212221222121112221222111112121211121111111212121212121212121212221122112212221122112211221122212212221	1
97	11111122111111121111221112212211121112111111111111121112112211121111111211121112111121111111112111111111211111111111111111112111211121111111212111112121212111111111112112211111111111111111111111111111	1
98	22222222222122212221222122212221222122212222111222221112222222221212221211122212111112111211111122222221122112112221222221112111222121212111222122212221222122212222122112212222122222221222122222222222	1
99	11211122112111221111222112212221122122111111111111111111111111111111111111111111112111211121112111121121112111211121112111112111112111111221222112112221222112211121112112211111112111111111111111111111	1
100	22212122222221212121212122212121222122212222222222222222222222222222222222222222111121211211111122122221221111112221221121212121112121111121222122212221122122212222122112212221122112211221122222222222	1
101	22222222222122212221222122212221222122212221212222221122222222221222222221222222212122111211111122222211222122211211222221212121222121212121222122212221222122212222122112212222122222221222122222222222	1
102	22212222122122212221222122212221222122212221222222222112222222222212221221222212212122212211111122122221222122212211221121112121222121212121222122212221222122212222122112212222122212221222122212222222	1
103	22212222222122212221222122212221222122212221211122221122222222221222221221222222212122211211112122222221222122212221222121212121222121212121222122212221222122112222122112212222122222221222122222222222	1
104	11212122111111122121221112222221222122111111111111111111111111111111111111111111112121211121112111121121212121111121111111112121212121212221222112112221222122211121112112211111112111121111111111111112	1
105	11222122112211222121222122222221222122211111111111111111111111111111111111111111112111111121112111121121212121111121111111112121212121212221222112112221222122211121112112211111111111111111111111111111	1
106	11212122112111211121222122212221222122111111111111111111111111111111111111111111112111211121112111121121112111211121111111112121111111111221222112112221222112111121112112211111112111111111111111111111	1
107	21212121112121212121212122212121222122211111111211121112111211221111111111121112111111211211111111121122112111211121112221112121111111111211222112112121212112112122112111211111112111211121111121211121	1
108	22212122222222212221212222212121222122212222222222222222222222222222222222222212212121212221222122222221222122212221222111112121222121212221222122212211222122212222122112212222122222221222122212222222	1
109	22212222222222212221222122112221222122212221222122222222222222222221222222222222212121212211222122222221221122212221222111212221222122212221222122212221222122212222122112212222122222221222122212222222	1
110	11112122112211112122211222222222222222221111212211121112112211121111111211121122111111111211111111121111112111111111111121111111111111111111121112112111212122111121112111211111111111111111111111211121	1
111	22212222222122212221222122212221222122212222212222221112222222222222222221222222112122212211111122122221222122211221222221212121222121212121222122212221222122212222122112212222122222221222122222222222	1
112	22212222122122212221222122212221222122212221222222222112221222122212221221122212111122212211111122122221222122212211221221212121222121112121222122212221222122212222122112212222122222221222122212222222	1
113	22212222222122212221222122212221222122212222211122221122222222222222222221122222112122112211112122122221222122212221222221212121222121112121222122212221222122212222122112212222122222221222122222222222	1
114	22222221222122222221222122212221222122212221211122221112222222221212221211222212112112111211111122222221222122212221222121212121222121212121222122212221222122212222122112212222122222221222122222222222	1
115	22222222222222222221222222222221222122212222222222222222222222222222222222222222212122212221212122222221222122212221222221212121222121212221222122212221222122212222122112212222122222221222122222222222	1
116	22222222222222222221222222222222222122212222222222222222222222222222222222222222111122212211112122212221222122212221222121212121212121212221222122212221222122212222122112212222122222222222222222222222	1
117	22222222222122222221222222222222222122212222222222222222222222222222222222222222212122212221112122222221222122212221222121212121122121212221222122212221222122212222122112212221122212221222122222222222	1
118	22222222222122222221222122212221222122212222222222222222222222222222222222222222112122211221111122222221221122212221222111212111121121212111222122212221222122212222122112212221122212221222122222222222	1
119	22212222222122222221222122212221222122212222222222222222222222222222222222222222222122212211222122222221222122112221222111212121222121212121222122212221222122212222122111212221122212221222122212222221	1
120	11211121111111111111111112211221122112111111111111111111111111111111111111111111112111111111112111121111112112211111111111112111111111111221222112112221222112111121111112211111111111111111111111111111	1
121	22212222222122222221222122212221222122212222222222222222222222222222222222222222212122212211222122222221221122212221222111112121221121112121221122212211221122212222122112212222122212221222122212222222	1
122	22222222222222222221222122212221222122212222222222222222222222222222222222222222212122222221222122222221222122212221222222212121222121212121222122212221222122212222122112212222122222221222122222222222	1
123	11121122112111111121112121221111122112211111112211121112111211121112111211121112111111111111111111111111111111211111111111111111111111111211121112111111111112111121122112211111112111111111111111111111	1
124	22212221222122222221221122112211222122112222222222222222222222222221222222222222212122212211212122222221222122212221222121212121222121212121222122212221222122212222122112212222122222221222122212222222	1
125	11111111121111111111111112111211121112111122112211121112111211121122111211121112112122211211111112221121222122212221122111112121212121212121222122212221222122212121122112212111112112211221121111112121	1
126	12111111121111121211111112111211121112112122112211221112112211121122112211121112111122111211111112121121222112212211122111112121222121212121222122212221222122212122122112212121112212221222122211222121	1
127	12111111121111111211111112111111121112111122112211221112112211221122112211221122112121111111112111121111212122211111111111112121211121212121222122212221222122111121112112211111111111121121111211111111	1
128	12111111121111111211111112111211121112111122112211221122111211121122112211121112111112111211111112111111121112211211121111112121112111111121222112212221222112212122122112212122112212221222122211222122	1
129	12111111121111111211111112111111121112111121112211121112112211121122111211221112111111111111111111111111112112211111111111212121112111212121222112212221222112111121112112212122112111111122112211111121	1
130	12111111121111111211111112111211121112111122212111221112111211121122112211121112112122211211111112121121222112212221121111112111222121212121221122112221222122212122122112212122112222221222122211222122	1
131	12111111121111111211111112111211121112112122112211221112112211121122112211121112111112111211111112121111121112211211122111111111121111111121121112112221222112112122122112212121112212221222122211222121	1
132	12111111121111111211111112111111121112111121112211221112112211121112112211221112111111111111111111121111112112211111111111112121111111212121222112112221222112111111112112211111111111111111111111111111	1
133	12111111121111111211111112111211121112111121112111221122112211121111112211121112111122211211111112111121222112211221122111112111221121112121221122212211222112112122122112212121112212221222122211222122	1
134	22212222221121222121222122212221222122212221222222222222222222222221222222222222212122212221222122212221222122212221222121112221222122212221222122212221222122212222122122212222222222221222122222222222	1
135	22222211222122222221222122212221222122212221222122222222222222222222222222222222222121212221222122122221221122212221222111212221222122212121222122212221222122212222122111212222122212221222122212222222	1
136	22212121222121212121212122212121222122212211222122122212222222121221221122222212222121212221222122222221222122212221222111112121212121112121222122212221222122212221122111212221122112211221122212212221	1
137	22212221222222212221222122212221222122212211222122222212222222222222222222222212222121212221222122122221222122212221222111112121222121212121222122212221222122212222122111212221122212221222122212222222	1
138	22222221222222222221222122212221222122212221222122222212212122222221221122222221222122212221222122222221222122212221222111212121222121212121222122212221222122212222122111212222122212221222122212222222	1
139	22212222222122212221222122212221222122212221222122222212212222222221221222222212222122212221222122222221222122212221222111212121222121212121222122212221222122212222122111212222122212221222122212222222	1
140	22212121222121212121212122112121221122212221222222222222222222222221221122222222212121212211222122222221222122212221222211212221212122112121222122212221222122212221122112212221122112211221122212212221	1
141	22212121221121212121212122112121221122212221222222122212221222222221221122222212222121212211222122222221222122212221222111212221212122112121222122212221222122212221122111212221122112211221122212212221	1
142	22212221222122212221222122212221222122212221222122122222221222222221222222222222222121212211222122112221222122212221222111212221222122112121222122212221222122212222122111212222122212221222122212222222	1
143	22222222222122212221222122212221222122212221222222222222222222222221222222222222212121212211222122112221222122212221222111112221222122112111222122212221222122212222122112212221122212221222122222222222	1
144	22222222222222222221222122212221222122212221222122222222212122222221222122222222222122212211222122222221222122212221222111212221222122212121222122212221222122212222122111212221122212221222122212222222	1
145	22222222222122212221222122212221222122212221222122222222212222222221222122222222222122212211222122222221222122212221222111212221222122212121222122212221222122212222122111212222122212221222122212222222	1
146	22212221222122222221222222212221222122212222222222222112221222222212221221222222222121212221222122222121222122212121222122112121211111112221222122212111212122212221122112212221122112221221122212122221	1
147	22212121222121212121212122212121222122211211122112221212121222121211121122221212212121212221222122122221222121212221221111112121212121212121222122212221222122212221122112212221122112211221122212222221	1
148	22212222222122212221222122212221222122212222222222222222221222222222222222222212212121212221222122122221222121212221221111212221222122212121222122212221222122212222122112212222122222221222122212222222	1
149	22212221222222222221222122212221222122212221222122222222221222222221222222222212212121212221222122122221222121212221221112112121222121212221222122212221222122212222122112212222122212221222122212222222	1
150	22222222222222212221222122212221222122212211222122222222221222222221222222222212212121212221222122122221222121212221221111112121222121212121222122212221222122212222122112212222122212221222122212222222	1
151	22212221222122212221222122212221222122212211221222122212221222122222222222122212212121212221222122122221222121212221221111212221222122212121222122212221222122212222122112212222122222221222122212222222	1
152	22212121222121212121212122212121222122212221222212222222221222222211221222222212212121212211222122122211222121212221221111112221212122112121222122212221222122212222122112212222122212221222122212222222	1
153	22212222222122212221222122212221222122212221222222222222221222222221222222222222212121212221222122122221222122212221221111112221222122212121222122212221222122212222122112212222122212221222122212222222	1
154	22212221222222212221222122212221222122212221222122222222221222222221222122222222212121212211222122112221222122212211221112212221222122212221222122212221222122212222122112212222122212221222122212222222	1
155	22212222222122212221222122212221222122212221222122222222221222222221222222222212212121212211222122112211222122212221221111112221222122112121222122212221222122212222122112212222122212221222122212222222	1
156	12112122122111112221222122212221222122211111112111121112111111121111111111121112212121211121222111121111212121211121111111112221212121212121222122212121212112111121112112212121112111211121111211111121	1
157	12112121122111112221122112212121122112111121112111121112111211121111111111221112212121211111222111121111212121211111111111112221212122212121222112212221222112112121112112212121112111211121112211111121	1
158	22212121222121212121212122212121222122212211222112122222222122121221121122122212212121212211211122122221222121212221222111112121212121212221222122212221222122212222122112212221122112211221122212222221	1
159	22212221222122212221222122212221222122212221221122122222222222222221222122122212212121212221212122122221222121212221222111112121222121212221222122212221222122212222122112212222122212211221122222222222	1
160	11212122111111111111221122212221222122111111111111111111111111111111111111111111111111111111112111111121111111211121111111112111111111211211221112112221222112111121112112211111112111111111111111111111	1
161	11111112111211121111111112211111121112111111111111111111111111111111111111111111111111111111112111111111212122111121111111112121211121112221222112112221222111111121112112211111112111121111111111111111	1
162	11211122111211121111211112211111121122111111111111111111111111111111111111111111111111111111111111111111212112111111111111112111211121112221222112112221222121111121112112211111111111111111111111111111	1
163	11211122111111111111211112211121221122111111111111111111111111121111111111111111111111111111111111111111212112111111111111112111211121112211222112112221222121111121112112211111111111111111111111111112	1
164	22212121222122212221212122212121222122212221222122222222222222222222222222222212222121212221222122222221222122212221222111212221222122212121222122212221222122212222122111212222122212221222122212222222	1
165	22212111221121212111211122112111222122212221222222222222222222122222222222222222222121212221222122222221222122212221222111212221212122212121222122212221222122212221122111212221122112221222122212212221	1
166	22212111222122212221212122212121222122212221222222222222222222222222222222222222222121212221222122212221222122212221222111212221222122212121222122212221222122212222122111212221122212221222122212222221	1
167	22212121222222212221212122212121222122212211222122222222222222222212222222222212222121212221222122222221222122212221222111112121222121112121222122212211221122212222122111212222122212221222122212222222	1
168	22212121222122212221212122212121222122212211222222222212222222222222222222222212222121212221222122222221222122212221222111212221222122212121222122212221222122212222122111212222122212221222122212222222	1
169	22212121222122222221212122212121222122212211222122222212212222222221222222222212222122212221222122222221222122212221222111212221222122212121222122212221222122212221122111212222122222221222122212222222	1
170	22212122222122212221212122212121222122212221222122222222212122222221222222222211222122212221222122222221222122212221222111212121222121212121222122212221222122212222122111212222122212221222122212222222	1
171	22212121222121212121212122112121222122212221222222222222222222222221222222222222212121212211222122222221222122212221222211212221212122112121222122212221222122212221122112212221122112211221122212212221	1
172	22212121222121212121212122212121222122212221222222222222221222222211222122222212222121212211222122222221222122212221222111212221212122112121222122212221222122212221122111212221122112211221122212212221	1
173	22212121222122212221212122212121222122212221222122222222222222222222222222222222222121212221222122222221222122212221222111212221222122212121222122212221221122212222122111212222122212221222122212222222	1
174	22212121222122212221212122212121222122212221222122222222221222222211222222222212222121212221222122222221222122212221222111212221222122112121222122212221221122212222122111212222122212221222122212222222	1
175	22212122222122222221212122212121222122212221222122222222212122222221222122222222222122212221222122222221222122212221222111212221222122212121222122212221222122212221122111212221122112221222122212222221	1
176	22212122222122212221212122212121222122212221222122222221212122222211222122212221222122212221222122212221222122212221222111212221222122212121222122212221222122212222122111212222122212221222122212222222	1
177	22212121222121112121211122112121221122212221222222222222222222222222221222222212112121211221111122222221222122212221222111212121122121112121222122212221222122212222122112212221122212221222122212222222	1
178	12111111121111111211111112111111121112111121112211221112112211221111111211121112111111111111111111121111112112211111111111112121111111112121222112212221222112111111112112211111111111111111111111111111	1
179	22222121222121222121212122212121222122212222222222222222221222222222221222222222212121212221212122122221222122212221222121212221222122212121222122212221222122212222122112212222122222221222122222222222	1
180	22211111121121212211211122111111221122211122112211221112112211121122112211121122111111111211112111111111111122211111111111111211221112111111121112112221222111112121112112212121112111221121111211111111	1
181	11211121121111211121111112111211121112211122111211121112111211121112111211121112112122211211111112211121222122212221122111112121212121212121222112112121212122212121122112212121112112211221122111112121	1
182	12111112121111111211111112111211121112111111111111121112111211121111111111121112212111111121121111121111111122211111112111112121111111111211221112112211222111112121112112212121112111211121112111122121	1
183	12111211121112111211121112111211121112112122222121221122222221222121212221222122212122212221212122112221221122212221221111112121222121212121222122112221222122212222122112212222122222221222122212222222	1
184	12111211121112111211121112111211121112112122222221221122221221222122211221122122211122211211111112112221221122212221221111112121212121212121222122212221222122212222122112212222122222221222122222222222	1
185	11111221111111111111121112111211121112111211111111121112121211121111111211121212111121111211111122122211221122112211121111112111111111112211221112112211222122112221122112212221122112211221122212212222	1
186	22222222222122212221222222212221222222212121222222222222222222222222222222222122112122211221111122222221222122212221222121212121111121212121222122212221222122212222122112212222122222221222122222222222	1
187	22212222222222212221222122212221222122212222222222222222222222222222222222222222111122212211111122212221221112112221222121212121222121212121222122212221222122212222122112212221122112211221122212222222	1
188	21212121111111112121221122212221221122211111111111111111111111111111111111111111112111211111112111121121112122211121112111112121112111212221222112112221222112211121112112211111112111111111111111111112	1
189	12111111121111111211111112111111121112111121111111121112112211121111111111121122112111211111111111121121112122211121112111212121111121212121222112212221222112211111112112211111111111211111111111111111	1
190	22212122222122222221212222212121222122212222222222222222222222222222222222222222111122111211112122122221222122212221222121212121211121212121222122212221222122212222122112212222122112221222122222222222	1
191	22212221222122212221222122212221222122112222221222222222222222222212221222222222111122111211111112122221222122212221222121212121111111112121222122212221222122212222122112212221122222221222122212222222	1
192	12212212122122212221222122212221222122112212112211121112221211121112111211122212111122111211111112122211221122111221221121212121212111112121222112212221222121112222122111212222122112221222122212222222	1
193	22212212222122222221222122212221222122212222222222222222222222222222221222222222112122211211111122112221222122212221222121212121212121212121222122212221222122212222122112212222122112221222122212222222	1
194	22212222222222222221222222212221222122212121222222222222222222222222222222222122112112111211112112122221221122212221222111112111112111112221221122212221222122212222122112212222122222222222222222222222	1
195	22212222222122222221222122212221222122212222222222222222222222222222222222222222111112111211111122222211221122112211222111112111121111112121221122112211221122212222122112212222122212221222122222222222	1
196	22212222222122222221222122212221222122212222222222222222222222222222222222222212112122212211112122222221222122212221222111212121222121112121222122212211221122212222122112212222122212221222122212222222	1
197	22212222222222222221222122212221222122212222222222222222222222222222222222222212212121212221222122222221222122212221222111112121222121212121222122212221222122212222122112212222122222221222122222222222	1
198	12112211121122111211221112111211121112112222222222222122221222222222222221222212212122212211111122112221222122212221222111212121212121212121222122212221222122212222122112212222122212221222122212222222	1
199	12112221121122112211221112112211121112112221222222222122222222222222222221222212212122212221211122222221222122212221222111212121122121212121222122212221222122212222122112212221122212221222122212222222	1
200	22212222122122222221222122222221121122112222222222222122222222222222222221222222111122112211111122122221222122212221222121112121121121111111222122112221222122212222122111212221122112211221122212222221	1
201	12212221122122221211221112212211121112112222222122122112221222122212221221122212112122112211111122112221222112212221221122112121221121212121222122212221222122212221122112212221122112221222122212222222	1
202	22212222122122222221221122212211221122112222222222222112221222122212222221222212111122211211111122212221222122212221222121112121212121112111222122212221222122212222122112212222122112221222122212222222	1
203	22212222122122222221222122212211221122212222222222222112222222122212221221222212111112111211111122222221221122212221222121212121211121112121222122212221222122212222122112212221122112221222122212222222	1
204	22212222122122222221222122212211221122112222222222122112221222122212221221122212111122111211111122112221221122212221221121212121212121212121222122212221222122212222122112212222122212221222122212222222	1
205	22212221222122222221222122212211221122112222221222122112221222122212221221122212211122211211111122222221222122212221222121112121111121112121222122212221222122212222122112212222122212221222122212222222	1
206	22212221122122212221221122212211221122112222221222222112221222122212221221222212211122211211111122222221222122212221222121112121111121212121222122212221222122212222122112212222122212221222122212222222	1
207	22212222122122221221222112212211121112212222222122122112222222122212222221122212111122112211111122112221222112212211221121112111222121212121221122212221222122212221122112212221122112221221122212222222	1
208	22212222122122221221222112212211122122212222222122122112222222122212221221122212111112112211111122112221221112212211221121112121222121212121221122212221222122212222122112212221122212221222122212222222	1
209	22212222122122222221222122212211222122212211221122122112221222122212221221122212111122211211111122222221222122212221222121112121112121212121222122212221222122212222122112212221122212221222122212222222	1
210	12212222122122221221221112212211121112112222222222122112222222122212221221122212111122111211111122212221221112212211221122112111121121111111221122112221221122212222122112212221122112221221122212222222	1
211	22222222122122221211221112212211121112112221221122122112222222122212221221122212111122112211111122112221221112212211221121112111221121112111221122112221221122112222122112212221122112221221122212222222	1
212	12212222121122221211221112212211121112112221221122122112221222122211221121122212111112112211111122112221221112112211221121112111221121112111221122112221222122212222122112212221122112221222122212222222	1
213	12212221122122212221121122112211121112112222222222122112221222222212221221222212212121111211212122222221222122212221222121212121122121212121222122112221222122212222122112212221122112211221122212222222	1
214	12112222121122111211221112112211121112112222222222222122222222222212221221222222111122111211111122222221221112112221221111212121121121111121221122112221222122212222122112212221122112211221122212222222	1
215	12111211121111111211121112111211121112112222222221221112221221122112211221122222112122211211111112112221222122212221221111212121212121112121222122212221222122212222122112212222122222221222122212222222	1
216	12111211121111111211121112111211121112112222222221221112222221222112211221122222212122212221212122222221222122212221221111112121222121212121222122212221222122212222122112212222122222221222122212222222	1
217	12111211121112111211121112111211121112112221222121221111222121222121111211222212112122211211111112112221222122212221221111112111111111112111222112112221222122112222122112212222122212221222122212222222	1
218	22212222222122222221222122212221222122212222222222222222222222222222222222222222212122212221111122222221222122212221222121212121222121212121222122212221222122212221122111212221122112211221122212222221	1
219	22212121222221212121212122212121222122212211222222222222222222222211221122222222212121212221212122222221222122212221222111112121122121212121222122212221222122212222122111212221122212211221122212222221	1
220	22212212222121212121222122212221222122212222222222222222222222222222222222222222111122211211112122122221222122212221222211212121111121112121222122212221222122212222122112212222122212221222122222222222	1
221	22222222222121212121222122212221222122212222222222222222222222222222222222222222112122211211111122222221222122212221222211112111121121112121222122112221222122212222122112212221122212221222122222222222	1
222	22212121222121212121212122212121222122211221222212122212222222121211121122122222212121212221212122222221222121212221222111112121112121211121222122212221222122212221122112212221122212221222122212222222	1
223	22212121222121212121212122212121222122212211222122222212221222222211122222222212212121212221212122122221222121212221222111112121121121211111222122212221222122212222122112212221122212221221122222222222	1
224	21212121112211222121212122212121222122211112112111121112111211121111111211121122111112111111112111121121212122211121111111112121111111211111222112212221222112111121112112212121112111211121112211111121	1
225	22212122222121222121212122212121222122212211222112122212212122121221121112122221212122212221212122212221222122212221222111212121222121212121222122212221222122212222122112212221122112221221122212222222	1
226	11111212111111111111121112111211121112112212111111121112121211121112111211122212111122211211111122122211222122112211221122112121111111211211222122212221222122212221122112212221122112211221122212212222	1
227	12112121111111111111111111111111121112112221222212221122222122221221122221222222111111111211111122222222121111112211222221111111111111111111121111111211121122112222122112212221122112211221122212222221	1
228	22222121222121222121212122212121222122212222222222222222222222222222122222222222111121211211111122222221221111112221221121212121111111111121222122212121211122212222122111212221122112211221122122222221	1
229	22212122222121212121212122212121222122212222222222222222222222121222122222122222111111211211111122222221121111212221222211112111111111111211221122112111211122112222122112212221122112211221122222222221	1
230	11111211111111111111121112111211121112112222111211121122122211221112111211121222111112111211111122122221222122112211221121212121111121211121222122212221222122212221122112212221122112211221122212222222	1
231	11111112111111121111111112111211121112111112111111121112111211121112111211121112111112111111111111111111111112111111111111111111111111111111121112112221222112111121111112211111111111111111111111111111	1
232	11111211111111111111121112111211121112112222122211221112222211221122112211222222111122111211111122222221222122212221221111212121111111211121222122212221222122212221122112212221122112211221122212222222	1
233	11111221111111111111121112111211121112112212112211221112122211221122111211121212111112111211111122122211221122112211221122212121111111211211212122212221222122212221122112212221122112211221122212222222	1
234	22212222222221212121222122212221222122212222222222222222222222222222222222222222212122212221112122222221222122212221222121212221222122212121222122212221222122212222122111212222122212221222122212222222	1
235	22212222222221222121222222212221222122212222222222222222222222222222222222222222211122212221222122212221222122212221222121212221222122212121222122212221222122212222122111212222122212221222122212222222	1
236	22212222222121222121222222212221222122212221222222222222222222222222222222222222211122212221222122212221222122212221222122212221222122212121222122212221222122212222122122212222222222221222122222222222	1
237	11111212111111111111122112111211121112112222111111121112122211121112111211121222111122111211111112112221222122112211221121212111211121212121222122212221222122212222122112212221122122221222122212222222	1
238	11111211111111111111121112111211121112111222111111221112122211221112111211121222111122111211111112112211221122112211221121212121212121212121222122212221222122212222122112212221122122221222122212222222	1
239	22212222222121222121222122222221222122212121222122222222222222222221222222222122212122212221212122222221222122112221222121212121222122212121222122212221222122212222122112212222122222221222122222222222	1
240	12111111121111111211111112111221121112111111111211121112111211121111111211121112112111111211111112221121122112211211122211111111121111111111121112112211222112112122122112212121112112221222122211222122	1
241	21211122112211221121222122212221222122211111111111111111111111111111111111111111111111111111112111111121111111111121111111112121111121111221222112112221222112111121112112211111111111111111111111111111	1
242	21222122111211222121222122212221222122211111111111111111111111111111111111111111112111211121112111111121212111211121112111112121212121112221222122112221222122211121112112211111112111111111111111111111	1
243	21211122112211221121222122212221222122211111111111111111111111111111111111111111111111111111112111111121111111211121111111112121111121111221222112112221222112111121112112211111111111111111111111111111	1
244	12112122121111212211222122212221222122211111111211121112111211121111111211121112112111211121112111211121111112211121112111111121121111111221122112112221222112212122122112212121112111221121112211122122	1
245	12222121122211211221121122212221221122211122111111121112111211121112111211121112112111211121112111211121112111211121112111112121112111111221122112112121212112212121122112212111112111211111111111111111	1
246	12212122122111212221221122212221221122211121111111121112112211121112111211121112112111211111112111211121111111211121112111112121111111111221222112112121212112211121112112211111112111111111111111121112	1
247	12211122122211212221221122212221221122211121112111121112112211221121112211121122111111211111112111211121111111211111112111111121111111111221122112112121212112111121112112211111111111111111111111111111	1
248	12212221122222221221122122212221122112211222111111121112121211121112111211121212112121211211111112212221222121212221222111112121111111112221222122112121212122212222122112212221122212221222122222222221	1
249	12211221122122211221122122212221122112211211111111121112122211121112111211121222112121211221112112122221222121212221222111112121112111112221222122212121212122212222122112212221122112221221122222222221	1
250	11211111111111111121121111211221111121211111111111111111111111111111111111111111112111211121112111111121112112211121112111112121112111212221222112112221222112211111112112211111112111111111111111111111	1
251	11211122111211111121221112212221222122211111111111111111111111111111111111111111112111211121112111111121111111211121111111112121111111111221222112112221222112111121112112211111112111111111111111111111	1
252	11211111111111211121121112212221122112111111111111111111111111111111111111111111112111211121112111221121212121211121112111112121112111212221222112112221222112211121112112211111112111111111111111111111	1
253	11211122112211211121121112212221122122211111111111111111111111111111111111111111111111211111112111111111111111211121111111111121111111111221122112112221222112111121112112211111111111111111111111111111	1
254	11211121112111211121111111211121112111211111111111111111112111111111111111111111111111211111112111111111111111211111111111111121111111111221122112112221222112111121112112211111112111111111111111111111	1
255	11211221112211211121121112212221122112211211111111121112121211121111111111121212112121211221112122112221222121212221221111112121112111112221222122212221222122212222122112212221122112211221122212222222	1
256	11212122111111111121222122212221222122211111111111111111111111121111111111111111112111211111112111111121212111211121111111112121211121212221222112112221222122211121112112211111111111111111111111111112	1
257	22212221222122212221222122212221222122212222222222222222222222222222221222222222212121211211212122122221221121212221222112112121112111112221222122212221222122212221122112212221122112221222122222222221	1
258	22222122222121212111211122222121222122212222222222122222222222221211121222222222212121211211212122222221222121212221221121212121111121112221222122212221222122212222122111212221122112211221122222222222	1
259	22222222222222222221222222212221222122212222222222222222222222222222222222222222111121111211111122112211221121112211221111212121122121112121222122212221222122212222122112212222122212221222122222222222	1
260	22222222222222222221222222222221222122212222222222222222222222222222222222222222212121212221211122222221221121212221222121112121221121112121222122212221221122212222122112212221122212221222122222222222	1
261	11212121112111212121112111212121112121211121111111121112111211121122111211121122111111211121111111111121111121211121112111112121112111111221222112212221222112212121122112212121112111211121112111121121	1
262	12221111121111121221111112111111121112111121112111221112112211221112111211221112111111111111111111111111111112211111111111112121111111212121222112212221222112211111112112211111111111111111111111111111	1
263	12111111121111121211111112111111121112111121112111221112112211221112111211221112111121111111112111121111212122211111112111112121212121212121222122212221222122211111112112211111111111111111111111111111	1
264	12221111121111111221111112211111121112111121111211121122112211221112111211121112111111111111111111121111111112211111111111112121111111212121222112212221222112211121112112211111111111111111111111111111	1
265	12221111121111111211111112111111121112111121111211221112111211221112111211121112111111111111111111121111111112111111111111112121111111112121222112212221222112211121112112211111111111111111111111111111	1
266	12121112121211111211111112111211121112111112112211121112111211121112112211121112111111211211111112111111122112211211121111112121111111111121222112112211222112112122122112212122112112221222122211222121	1
267	12211111121111111211111112111111121112111121112211121122111211121121111211121112111111111111111111111111112112211111112111212121112111212121222112212221222112211111112112212111112111111111111111111111	1
268	22212221222222212221221122112211221122112222221222222222221222222212222222222212111121211211111122122221222122112211222111112111121111112121222122112221222122212222122112212221122212221222122212222222	1
269	12221111121111111211111112111111121112111121112211221112112211221112111211121112111111111111112111121111112112211111112111112121111111111121222112212221222112211111112112211111111111111111111111111111	1
270	12112122121122211211111112111111121112112211122222122112221222121211121221122212111121111211111122222222121112112221222211111111121111111111221112112211221122112222122112212221122112211221122212222221	1
271	12212222122122212211222122212221222122112212122211121112221211121112111211122212111121211211111112112211221122112221221111112121111111112121222122212221222122212222122112212222122212221222122212222222	1
272	12212221122122212221222122212221222122212212221221221112221221221112111211122212111121211211111122222221222122212221222121112121111111112121222122212221222122212222122112212221122212221222122212222222	1
273	22212221222122212221222122112221222122212221222122222212222222222221222122222212212121212211222122212221222122212221222111212221222122212221222122212221222122212222122112212222122212221222122212222222	1
274	22212122222122212221212122212121222122212221222222222212221222222211222222222212212121212221222122212221222122212221222111212221222122112221222122212221222122212222122112212222122212221222122212222222	1
275	22212221222222212221222122212221222122212221222222222222222222222222222222222212212121212221222122122221222122212221222111112121221121112111222122112211221122212222122112212221122212221222122212222222	1
276	22222222222122212221222122212221222122112222222222222222222222222222222222222222212121212211222122122221222122212221222111112221222122112121222122112221221122112222122112212221122212221222122222222222	1
277	12111211121112111211121112111211121112112221121121221112221211221111111211122212212121212211212122212211222122112221222111112121221121112121222122112221222122212222122112212222122212221222122212222222	1
278	12111211121112111211121112111211121112112221121121221112221211221111111211122212112121112211112122122211222122112211222111112111221121112121222122112221222122212221122112212221122112221222122212222222	1
279	12111211121112111211121112111211121112112222121221121112221211221111111211122212111121111211111112112211222122112221222111112121111121112121222122212221222122212222122112212222122212221222122212222221	1
280	12111211121112111211121112111211121112112221121121221112221211221111111211122212112121211211112122222211222122112211222111112111121111112121222112112221222122212222122112212221122212221222122212222222	1
281	12212212121122211211221122212211221122112212122221121122221221221112111211222222111121111211111112212221221122112211221121212121111111112121222122212221222122112222122112212221122212221222122212222222	1
282	12112222121112111211121112112221121112112212121111121112222211221112111211222222111111111211111122212211221122112211221111112111121111111111221112112221221122112222122112212221122112221221122212222222	1
283	12111211121112111211121112111211122112112221122221221111221111221111111111122212112121211211111112112221222122212221221111112111111111112121222112112221222122112222122112212222122212221222122212222222	1
284	11111211111111111111122112111211121112211222111111121112122211121112111211121222111121111211111112112221222121112211221121212121111121212121222122212221222122212222122112212221122112221221122212222222	1
285	11111211111111111111121112111211121112111212111211121112122211221112111211121222111121111211111122122221221121112211121121212121111111211121222122212221222122212221122112212221122112211221122212222222	1
286	21212122111211122121221122212221222122111111111111111111111111111111111111111111111111211121112111121121212121211121111111112111211121112211222112112221222112111121112112211111111111121111111111111112	1
287	21212122111211222121222122222221222122211111111111111111111111111111111111111111111111211111112111111121212111211121111111112111212121112221222112112221222122111121112112211111111111111111111111111111	1
288	21212122112211212122222122212221222122211111111111111111111111111111111111111111111111211221111111121121112111211121112122112111112111211211221112112221222112111122112112211111112111111111111111121121	1
289	21212121111211212121222122212221222122211111111111121111111111111111111111111111111111111111112111121111111111211121111111112111111111111211221112112221222112111121112112211111111111111111111111111111	1
290	11211121111111221121111112211221222112111111111111111111111111111111111111111111112111211111112111121111112112211121111111112121111111111221222112112221222112111121112112211111111111111111111111111111	1
291	11212122111211111121221122212221222122211111111111111111111111111111111111111111111111211111112111121111112111211121111111112111111111111211221112112221222112111121112112211111111111111111111111111111	1
292	11111121111111111121111111211121111121211111111111121112112211121111111111121112111111211111112111121111112111211111111111112121121112111211222112112221222112111121112112211111112111111111111111111111	1
293	12111112122111211221222122212221121122211122112211221112112211221122111211221122112121211121112111221121212121211121112111112121112121212221222112112221222112212121112112212121112111211121112211121111	1
294	11121111111111121111122111111211111111211122112211221112112211221122111211221122112121211111112111121111212121111111112111112121112111212221222112112221222112212121112112212111112111211121112211111111	1
295	11212121112111212121212111212121112121211121111211121112111211121122111211121122111111211121111111111121111121211121112111112121111111111221222112212221222112212121122112212121112111211121112211121121	1
296	12121111121111121211111112111111121112111121111211221112112211221111111211221112111111111111111111111111112112211111111111112121111111112121222112212221222112111121112112211111112111111111111111111111	1
297	12121111121111121211111112111111121112111121111211221112111211221112111211221112111111111111111111111111111112111111111111112121111111112121222112212221222112111111112112211111111111111111111111111111	1
298	12111111121111111211111112111111121112111122111211221112111211221111111211121112111121111111111111121111212122211111112111112121211121112121222112212221222112111111112112211111111111121111111111111111	1
299	12111111121111111211111112111111121112111122111111221112111211221112111211121112111121111111111111121111212112211111111111112121212121112121222122212221222122111111112112211111111111111111111111111111	1
300	12111111121111111211111112111111121112111121111211221112111211221112111211221112111111111111111111221111112112211111112111112121112111112121222112212221222112111111112112211111111111111111111111111111	1
301	12111111121111111211111112111111121112111121111211121112111211221112111211121112111111111111111111121111111112111111111111112121111111112121222112212221222112211111112112211111111111111111111111111111	1
302	12111111121111111211111112111111121112111121111211221112111211221112111211121112111111111111111111121111111112111111111111112121111111112121222112212221222112111111112112211111111111111111111111111111	1
303	12111111121111111211111112111111121112111121111111221112112211221121111211221112111111111111111111221111112112211111111111212121112111112121222112212221222112211121112112211111111111111111111111111111	1
304	12111111121111111211111112111211121112111122111211121112111211121122111211121112111111211211111112111121122112211221122111112121112111111121222112212221222112112122122112212122112112221222122211222121	1
305	12111111121211111211111112111211121112111112111211121122111211221112111211121112111111211111111111111121112112211121112111112121111111112121222112212221222112112122112112212121112111211122112211122121	1
306	12111111121111111211111112111111121112111122111211221112111211221112111211121112111111111111111111111111112112211111111111212121112111112121222112212221222112111111112112212111112111111111111211111111	1
307	12111111121111111211111112211111121212111122111211221112112211221122112211221122111111111111111111121121112112211111112111112121111111112121222112212221222112111111112112211111111111111111111111111111	1
308	12111111121111111211111112111111121112111122111111221112111211221111111211121112111121111111111111121111212112111111111111112121212121212121222122212221222122111111112112211111111111111111111111111111	1
309	12111111121111111211111112111111121112111121111111221112111211221112111211121112111111111111111111221111112112211111112111112121111111112121222112212221222112111111112112211111111111111111111111111111	1
310	12111111121111111211111112111111121112111121111111221112111211221111111111221112111111111111112111221121112122211121112211112121111111112121222112212221222112211121112112211111111111111111111111111111	1
311	12121111121111111211111112111111121112111122111111221112112211221112111211121122111111111111111111111111112112111111111111112111111111111111221112112221222112111111112112211111111111111111111111111111	1
312	22212222222222222221222122212221222122212222222222222212221222222222222222222222212121212221222122222221222122212221222111112121222121212121222122212221222122212222122112212222122222221222122222222222	1
313	22212221222122222221222122112221222122212221222122222212222222222222222222222222212121212221222122212221222122212221222111212221222122212221222122212221222122212222122112212222122212221222122222222222	1
314	22212122222122212221212122212121222122212221222122222212221222222211222222222212212121212221222122212221222122212221222111212221222122212221222122212221222122212222122112212222122212221222122212222222	1
315	22212121222122212221212122222121222122212221222122222222221222222211222222222212222121212221222122222221222122212221222111212221222122212121222122212221222122212222122111212221122212221222122212222222	1
316	22212222222122222221222122212221222122212221222122222212212122222221221122222211212121212221222122222221222122212221222111212121222121212221222122212221222122212222122112212221122212221222122212222222	1
317	22212222222122222221222122212221222122212221222122222222212122222221222122222222212121212221222122222221222122212221222111212221222122212221222122212221222122212222122112212221122112221222122212222222	1
318	12111211121112111211121112111211121112112121121121221112221221221111111211122112211121112211111122122221222122212221221111112121221121112121222122112221222122212222122112212221122112221222122212222222	1
319	12111211121112111211121112111211121112112121121121221112221221221112111211122112211121211211111122122221222122212221221111112121121111112121222112112221222122212222122112212221122212221222122212222222	1
320	12121211121112111211121112111211121112112221121121221112221221221112111111222212211121111211111122112211222122112211221111112121121121112121222122112221222122212222122112212222122212221222122222222222	1
321	12111211121112111211121112111211121112112221121121221112221221221112111121122212211121211211111122222211222122112221222111112121121121112121222122112221222122212222122112212221122212221222122222222222	1
322	12111211121112111211121112111211121112112222121221221112221221221111111211122212212121212211212122212221222122212221222111112121221121112121222122112221222122212222122112212222122212221222122212222222	1
323	12111211121112111211121112111211121112112212121121221112221221221111111211122212211121112211111122222221222122212221222111112121221121112121222122112221222122212222122112212221122112221222122212222222	1
324	12111211121112111211121112111211121112112211121111121112221211221111111211122212111111111211111122222211222122112221222111112121111121112121222122112221222122212222122112212221122212221222122222222222	1
325	12111211121112111211121112111211121112112212121221221112221221221112111211122212111121111211111112112221222122212221222111112121111121112121222122212221222122212222122112212222122212221222122222222222	1
326	12111211121112111211121112111211121112112211121121221112221221221111111211122212212121211211111122222221222122112221222111112121121111112121222112112221222122212222122112212221122212221222122212222222	1
327	12121211121112111211121112111211121112112221111211221112221211221111111111222212211121111211111122112211222122212211221111112111121121112121222112112221222122112222122112212222122212221222122222222222	1
328	12111211121112111211121112211211121112112221111211221112222211221122112211222222112121211211111112121221222122211221221111112111121121112121222112112221222122112222122112212222122212221222122222222222	1
329	12211211121112111211121112111211121112112221111211221112221211221111111111122212111111111211111122122211222122212221221111112111111111112121221112112221222122212222122112212221122212221222122222222222	1
330	12111211121112111211121112111211121112112222111211221112221211221111111211122212112121211211111112112221222122212221221111112121111111112121222112112221222122112222122112212222122212221222122222222222	1
331	12111211121112111211121112111211121112112221111111221112221211221111111111122212212121211211111122122221222122212221221111112111121111112121221112112221222122112222122112212221122212221222122212222222	1
332	11111211111111111111121112111211121112111212111111121112121211121111111111121212111121111211111122122212121111112211221111111111111111111111221112112211221122112221122112212211122112211221122112222221	1
333	11211121112111212121222121212221212121212122212211121122212221122122211211222112222121212221212122122121222121212221222122212221212122212221212122212221222122212122222112212121112212221222122221222122	1
334	11212122111211211121222122212221222122211111111111111111111111111111111111111111111111211111112111121121112111211121111111112111111111111211221112112221222112111121112112211111111111111111111111111111	1
335	22212222222122222221222122212221222122212222222222222222222222222222222222222222112121211211112122222221222121112221222111212121122121212121222122212221222122212222122112212221122212221222122222222222	1
336	22212222222122222221222122212221222122212222222222222222222222222222222222222222212121211211112122222221222122212221222111212121122121212121222122212221222122212222122112212221122212221222122212222222	1
337	12111111121111121211111112111111121112111121111211221112112211221112111211221112111111111111111111111111111112111111111111112121111111112121222112212221222112111111112112211111111111111111111111111111	1
338	12111111121111111211111112111111121112111122111211221112112211221111111211121112111121211111111111221111212122211111112111112121211121112121222112212221222112111111112112211111111111121111111111111111	1
339	12111111121111111211111112111111121112111122111111221112112211221112111211121112111121111111111111221111212112211111112111112121212121112121222122212221222122111111112112211111111111111111111111111111	1
340	12111111121111111211111112111111121112111121111211221112112211221122112211121122111111211111111111121121112112211111112111112121112111111121222112212221222112111121112112211111111111111111111211121111	1
341	12111111121111111211111112111111121112111121111211121112112211121112111211121112111111111111111111121111111112111111111111112121111111111121222112212221222112211111112112211111111111111111111111111111	1
342	12111111121111111211111112111111121112111122111211121112111211121112111211121112111111211111111111111111112112211111112111212121112111112121222112212221222112111111112112211111111111111111111111111111	1
343	12111111121111111211111112111111121112111121111111221112112211221112111211121112111111211111111111221111112112211111112111112121111111111121222112212221222112111111112112211111111111111111111111111111	1
344	12111211121112111211121112111211121112112222121221121112221221221112111211122212111121211211111112112211222122212221222111112121111111112121222112112221222122212222122112212222122212221222122222222222	1
345	12111211121112111211121112111211121112112221111111221112221211221111111111122212111121211211111122122221222122212221221111112111121111112121221112112221222122112222122112212221122212221222122212222222	1
346	12121111121111121211111112111111121112111121111211221112111211221112111211121112111111111111111111111111111112111111111111112121111111112121222112212221222112111111112112211111111111111111111111111111	1
347	12111111121111111211111112111111121112111122111111121112111211121112111211121112111111111111111111121111212112211111112111112121212121112121222122212221222122111111112112211111111111111111111111111111	1
348	12111111121111111211111112111111121112111122111211121112111211121112111211121112111111111111111111111121112112211111112111212121112111112121222112212221222112111111112112211111111111111111111111111111	1
349	12111111121111111211111112111111121112111121111111121112111211121112111211121112111111111111111111121111112112211111112111112121111111111121222112212221222112111111112112211111111111111111111111111111	1
350	12111211121112111211121112111211121112112221111111221112221211221111111111122212111121211211111122122221222122212221221111112111121111112121221112112221222122112222122112212221122212221222122222222222	1
351	12111111121111121211111112111111121112111122111111121112111211121112111211121112111111111111111111121121212112211111112111112121212121112121222122212221222112111111112112211111111111111111111111111111	1
352	12111111121111111211111112111111121112111121111111121112111211121112111211121112111111111111111111221111112112211111112111112121112111111121222112212221222112111111112112211111111111111111111111111111	1
353	12111111121111111211111112111111121112111122111211121112111211121112111211121112111111211111111111111121112112211121112111112121112111112121222112212221222112111111112112211111111111111111111111111111	1
354	12111111121111111211111112111111121112111121111111121112111211121112111211121112111111211111111111221121112112211111112111112121111111111121222112212221222112111111112112211111111111111111111111111111	1
355	22212122222121212121212122212121212122212211222222222222222222222212121222222222111121211211111112222221121111212221222121212121112111211121222122212221222121212222122111212221122112211221122222222222	1
356	12111111121111111211111112111111121112111121111111121112111211121112111211121112111111211111111111121121112112211111112111112121111111111121222112212221222112111111112112211111111111111111111111111111	1
357	22212222222121222121222122212221222122212222222222222222221222222212222222222212111121211211111122222221221111112221222121212121112111211121122122212221122122212221122111212211122112111211121112212221	1
358	22212221222122212221222122212221222122212211222122222222221222222221222122122212211121212221111122122221222121212221222211112111121121211111221122212211222122212222122112212221122212221222122222222222	1
359	22212222222222222221222122222221222122212222222222222222222222222222222222222222222122212211212122212221222122212221222122212221222122212221222122212221222122212222122112212221122222221222122222222222	1
360	22212221222122212221222122212221222122212211222122222222221222222221222122122222211121212221111122122221222121212221222211112111122121211111221122212211222122212222122112212221122212221222122222222222	1
361	22112212221122212111222122212211222122212221222222222222222222222222222222222222112121211211111122122221222121212221222211112111122111111121221122212221222122212222122112212221122212221222122222222222	1
362	22212221222121222121222121212221212121212221222122222222222222122221222222222222112121211211111112112221222121212221222111112121112121212121222122212221222122212222122112212221122112211221122212222221	1
363	22212222222222212221222122222221222122212222222222122222222222222212221222222222111121222221111122222221222121212221222221212111122121211121222122212211121122212222122112212221122122211222122222222222	1
364	22212222222222222221222222212221222122212221222222222222222222222222222222222222111121211211111122112221222122212221221121212121111121212121221122212221221122212222122112212222122112221222122222222222	1
365	22212222222222212221222222212221222122212222222222122222222222222222222222222222111121212211111122222221222121212221222121212111111121212121221122212211221122212222122112212222122222221222122222222222	1
366	22212122222121212121212122212121222122212222222222222222222222222222221222222222111121211211111122222221222111212221222121212121111121211121222122212121212122212222122112212221122112211221122222222222	1
367	22212221122122212221222122212211222122212221222122222112222222122212221221122212111121211211111122222221222122212221222121112111121121112121221122112221221122112222122112212221122212221222122222222222	1
368	22212112222221112121212222112121222122212222222222222222222222222222222222222222111121211211111122222221222111212221222221212121112111112121222122212221222122212222122112212221122112211222122222222222	1
369	22212222222122212221222222212221222122212221222122222222222222222222222222222212212121212221212122222221222121212221222111112121122121212111222122112221222122112222122112212222122212221222122212222222	1
370	22212222222122222221222122212221222122212221222122222222222222222221221122222222112121212221112112122221222121212221222111112121122121212111222122212221222122212222122112212222122212221222122222222222	1
371	22212211222122212221222122212221222122212221222122222222222222222221222122222222211121212211111122122221222121112221222111112121122121212111221122212221222122212222122112212221122212221222122212222222	1
372	22212222222122212221222122212221222122212221221122222222222222222221222122222222212121212221212122222221222121212221222111112121222121212221222122212221222122212222122112212222122212221222122222222222	1
373	22212221222222212221222122212221222122212221222222222212222222222222222222222222212121212221212122222221222122212221222111212121222121212221222122212221222122212222122112212222122222221222122212222222	1
374	22212222222122222221222122212221222122212221222122122222222222222222222222222222111121212221111122222221222121212221222211112121122121111111221112112221222122112222122112212222122212221222122212222222	1
375	22212121222121212121212122212121222122212211222212222212221222221211121222222212212121211221112122122221222121212221222111112121112121212121222122212211222122212222122112212221122212211221122212222222	1
376	22212121222221212121212122212121222122212211222122222222222222222221122222222222212121212221112122122221222121212221222111112121122121211121222122212211222122212222122112212221122212221221122222222222	1
377	22212222222222222221222122212221222122212211222122222222222222222221222122222212212121212221112122122221222121112221221111112121122121212121222122212211222122212222122112212221122212221222122222222222	1
378	22212222222222222221222122212221222122212211222122222221221122222221222122212211212122212221212122122221222121212221222111112121222121212121222122212211222122212222122112212222122222221222122222222222	1
379	22212222222222212221222122212221222122212221222122222222222222222221222122222212112121211221112112122221222121112221222111112121122121212111222122112211222122212222122112212222122212221222122222222222	1
380	22212221222222212221222122212221222122212211222122222222222222222222222222222212222121212221222122222221222122212221222111112121222121212121222122112211222122212222122111212222122212221222122212222222	1
381	22212221222222212221222122212221222122212211222122222222221222222221222222222212212121212221222122122221222121212221221111112121222121212121222122212221222122212222122112212222122212221222122212222222	1
382	22212121222121212121212122212121222122212222222222222212222222222222121222222212212121212211221122112221222121212221221111112121212121212111222122212211222122212222122112212221122212211222122212222222	1
383	22212221222222212221222122212221222122212222222222222222222222222222222222222222212121212221222122222221222121212221222111112121222121212111222122112211222122212222122112212222122212221222122212222222	1
384	22212222222222222221222122212221222122212222222222222222222222222222222222222222212121212221222122222221222121212221222211112121222121212121222122212211222122212222122112212222122222221222122222222222	1
385	22212222222122212221222122212221222122212221222222222222222222222222222222222222212121212221222122222221222121212221222111112121222121212121222122212211222122212222122112212222122222221222122222222222	1
386	22212221222222222221222122212221222122212222222222222212222222222222222222222222111121112221111112122211222121212211221111112221222122212211221122112221222122112222222112212222222222221222122212222222	1
387	22212222222222222221222122212221222122212211222122222222222222222221221122222212212121212221112122112221222121212221222111112121122121212121222122212221222122212222122112212221122212221222122222222221	1
388	22212221222122212221222122212221222122212221222122222222222222222221222122122212212121212221111122122221222121212221221111112121122121212111222122112211222122212222122112212221122212221222122222222222	1
389	22212222222222212221222122212221222122212211222222222222222222222222222222222222212121212221111122122221222121212221222111112121122121212111222122212211222122212222122112212222122212221222122222222222	1
390	22212222222222222221222122212221222222212221222122222222222222222222222222222222211121212211111112122221222121112221222111112121122121212121221122112211222122212222122112212222122212221222122212222222	1
391	22212221222122212221222122212221222122212221222122222222222222222221222122222222212121212221111122122221222121212221222111112111122121212111221122212211222122212222122112212221122212221222122222222222	1
392	22112212221222222111222122212221222122212221222222222222222222222222222222222222112121211221111122122221222121212221222111112111222121212121221122212221222122212222122112212221122212221222122212222222	1
393	22112212221222222121222122212221222122212222222222222222222222222222222222222222112121211211111122122221222121212221222111112121222121212121221122212221222122212222122112212221122212221222122222222222	1
394	22212212221122212121222122212221222122212222222222222222222222222222222222222222112121211221111122222221222121212221222111112121122121212121221122212221222122112222122112212221122212221222122222222222	1
395	22112212222122212121222122212221222122212221222222222222222222222222222222222222211122212221111122122221222121212221222111112121222121212121221122212221222122212222122112212222122212221222122222222222	1
396	22212212222122212121222122212221222122212221222122222222222222222221222222222222111121211211111122122221222121212221222111112121222121212121221122212221222122212222122112212221122212221222122222222222	1
397	22212222222122222221222122212221222122212221222222222222222222222222222222222222111121211211111122122221222121212221222121112121122121212121222122112211222122112222122112212221122212211222122212222222	1
398	22212221222122212221222122212221222122212221222122222222222222222221222122222222212121211211212112122221222122212221222111112221211122112221222122112221222122112221122112212221122212221221122212222222	1
399	22212122222122212221212122212121222122212221222222222222222222222222222222222222212121212221222122222221222122212221222111212221222122112221222122212221222122212222122112212222122212221222122212222222	1
400	22212221222122212221222122212221222122212221222122222222222222222221222122222222222121212211222122222221222122212221222111112221222122212121222122212221222122212222122111212222122212221222122212222222	1
401	22212121222122212221212122212121222122212221222222222222222222222221222222222222222121212221222122222221222122212221222111112221222122112121222122112221221122212222122111212222122212221222122212222222	1
402	22212121222122212221212122222121222122212221222122222222222222222211222222222212222121212211222122222221222122212221222122112221222122112221222122112221222122212222122111212222122212221222122212222222	1
403	22212122222122212221212122212121222122212221222222222222222222222221222222222222222121212211222122222221222122212221222111112221222122112121222122212221222122212222122111212222122212221222122212222222	1
404	22212221222122212221222122212221222122212221222122222222221222222221222122222222212121212211222122112221222122212221221111112221222122212121222122212221222122212222122112212222122212221222122212222222	1
405	22212222222122212221222122212221222122212221222122222222221222222221222222222222212121212211222122122221222122212221221111112221222122212121222122212221222122212222122112212222122212221222122212222222	1
406	22212222222122212221222122212221222122212221222122222222222222222221222222222222222121212221222122222221222122212221222111112221222122112121222122112221221122212221122111212222122212221222122212222221	1
407	22212121222121212121212122212121222122212221222222222222222222222221221222222222212121212211222122112221222122212221221111112221212122112121222122212221222122112221122112212222122212221222122212222222	1
408	22212222222122212221222122212221222122212221222222222222222222222222222222222222212121212221222122222221222122212221222211112221222122212121222122212221222122212222122112212222122222221222122222222222	1
409	22112121222121222121212122212121222122212221222122222222222222222221221122222222212121211211212122222221222122212221222111112221211122112221222122112221222122112221122112212221122112221222122222222222	1
410	22222122222122222221212122222122222122212221222122222222222222222221222222222222212121212211212122212221222122212221222111112221221122112221222122112221222122112222122112212222122212221222122222222222	1
411	22212222222122222221222122222221222122212222222222222222222222222222222222222222112121211211112112112221222122212221222111112221222112112221222122212221221122212222122112212222122212221222122222222222	1
412	22222222222222222221222122212221222122212222222222222222222222222222222222222222111121212211112112122211222122212211222111112221222122212211221112112221222122112222222112212222222222221222122222222222	1
413	22212222222122212221222122212221222122212221222222222222222222222222222222222222112121212211112122122221222122212221222111112221221122112121222122112221221122112222122112212222122212221222122222222222	1
414	22212212222122212221222122212221222122212221222222222222222222222221222222222222112121211211112122122221222122112221222111112221221122112111221122112221221122112222122112212221122212221222122222222222	1
415	12111211121112111211121112111211121112111221112211221112122211221111111111121222211121212211211122122221222122212211221111112121222121112111222122112221222122112222122112212222122212221222122212222222	1
416	12111211121112111211121112111211121112111221111211221112121211221111111111121212111121111211111112112211222122212221221111112121111111112121222112112221222122112222122112212222122212221222122222222222	1
417	12111211121112111211121112111211121112111221111111221112121211221111111111121212111121211211111122122211222122212211221111112111121111112111221112112221222112112222122112212221122212221222122212222222	1
418	22212221222122212221222122212221222122212222111122221112222222221222221211222222111111111211111122222221122111211221222121212121122121112121222122112221222122112222122112212221122222221222122222222222	1
419	22212221122122212221222122212211222122212221222122222112222222122212221221122212111121111211111122222221222122212221222121112111122121112121222122112221221122112222122112212221122212221222122222222222	1
420	22212222222122212221222122212221222122212221222122222222222222222221221122222222211121212211111122122221222121112221222111112121122121212111222122212221222122212222122112212221122212221222122222222222	1
421	22212221222222212221222122212221222122212211222122222222221222222221221222222212212121212221222122122221222121212221221111112121222121212121222122212221222122212222122112212222122212221222122212222222	1
422	22212221222222212221222222212221222122212221222222222222222222222222222222222222212121212221212122222221222121212221222111112121222121212121222122212221222122212222122112212222122212221222122212222221	1
423	22212221222122212221222122212221222122212211222122222222222222222221222122222222212121212221111122122221222121212221222111112121122121212111221122212211222122212222122112212221122212221222122222222222	1
424	22212221222122212221222122212221222122212221222222222222222222222221222122222222222121212211222122222221222122212221222111212221222122212121222122212221222122212222122111212222122212221222122212222222	1
425	22212222222122212221222122212221222122212221222122222222222222222221222222222222222121212221222122222221222122212221222111212221222122112121222122212221222122212221122111212222122212221222122212222222	1
426	11111111121111121111111112111211121112111122111211121112111211121112111211121112112122211211111112221121222121212221122111112121212121112121222112112221222122112122122112212121112112211222122211112121	1
427	12111211121112111211121112111111121112111222112211221112121211221112111211122212211121111211111112112221222122212211221111112121111111112111222112112221222122112222122112212222122212221222122212222222	1
428	12212212122112212221222122212111222122111212112111121112121211121112111211121212111111111211111112122211221122112211221121112121111111112111222112112221222122112222122112212222122212221222122212222222	1
429	11111221111111111111121112111211121112111211111111121112121211121112111211121212111121111211111122122211221122212211121111112111111121112211221112112221222122112221122112212221122112211221122212212221	1
430	22212222122122222221221122212211221122212222222222222112222222122212221221122212111121111211111122122221221122211211221121112111121121112111221122112221221122112222122112212221122212221222122222222222	1
431	22212222122122212211222122212221222122212222112222221112222222221212222211122222111111111211111122221221121111111211122121212121121121212121222122112221222122112222122112212222122212221222122222222222	1
432	12212211122122222121222122212221222122211221111111111111122111111111111111111221111111111211111112121221221111111211121111111111121111111111222112112221221112112222122112212221122212221222122222222222	1
433	22212221122122212221222122212221222122212221222122122112221222122212221221122212111111111211111122222221222122212221221121212111122121112121222122212221222122212222122112212221122212221222122222222222	1
434	22212221122122212221222122212221222122212221111122221112222222221211221211122212111111111211111122222221122111212221222221212121222121212121222122212221222122212222122112212222122222221222122222222222	1
435	12212221122122222121222122212221222122211211111111111111121111111111111111111211111111111211111112221211122111111211121111111111121111111111221112112221221112112222122112212221122212221222122222222222	1
436	21221211112121212121222121212221212121212222222221221122222221222112211221222222222121212221212122222221222121212221222122212221212122212221222122212221222122212222222112212222122222221222122222222222	1
437	22212221222122222221222122212221222122212221222122222222222222222221221122222222211121212211111122122221222121212221222111112121222121212111222122212221222122212222122112212221122212221222122222222222	1
438	22212221222122212221222122212221222122212221222122222222222222222211222222222222212121212221111122122221222121212221222111112121222121212111221122212211222122212222122112212221122212221222122222222222	1
439	22212222222122222221222122222222222122212222222222222222222222222222222222222222222122212221212122222221222122212221222122112221222122212221222122212221222122212222122112212222222222221222122222222222	1
440	12111111121111111211111112111211121112111122112211121112111211121122111211121112111112111111111111111111111112111111112111212121112111111121222112212221222112112122122112212122112111221122112211222121	1
441	11112121112111212121112111212121111121211122111111121112111211121121111211121122111111211121111111111121111121211121111111112121112111211221222112212221222112211121122112212121112111211121111111111121	1
442	11112121112111212121112111112121111121211121111111121112111211121111111211121122111111211121111111111121111121211121112111112121111111111221222112212221222112212121122112212121112111211121111111111121	1
443	12121111121211121211111112111211121112112122112211221122112211221122111211221122111112111111111111111111111112111111111111212121121111112121222112212221222112112122112112212121112211221122112211122122	1
444	12111111121111111211111112111211121112111122112211221122112211221122111211221112111112111111111111121121111112111111112111112111121111112121222112112221222112112122112112212121112111221122112211122111	1
445	11111111111211221121111112211211121112211122112211121112112211121112111211121112112122211111111111221121211121211121112111112121212121112121222112212221222122111121112112211111112111111121111111111121	1
446	22222122222221222221222122212221222122211121112211221122112211221112111211221122112122212111112111221121111112211121112121112121222111212121222112212221222112212122112112212121112211221122112221222122	1
447	22222122122221222221222222222221222122211122112211221112112211221112111211121122111112211111111111121111111112111121111211112121121111212121222112212221222112212122112112212121112211221122112221222121	1
448	22212121222221222221222122212221222122211122212211121122111211221122112211121112111122211111111111121111111122111111111111112221221122212221222112212221222112212122112112212121112111221121112211222122	1
449	12112122121111211211211122212221222122111112111211121122111211121112111211121112111112111111111111121111111112111111111111112121121111111111222112112221222111211121112111211111111111111111111111111111	1
450	11111112111111111121212112111211122122211112111211121112111211121112111211121112111112111111111111111111111112111111111111112121111111111121222112212221222122111111111111211111111111111111111111111111	1
451	11111112111111111121112112211211121112211112111211121112112211221112111211221122111112111111111111221121111112111111112121212121111111211121222112212221222112211111112112211111111111111111111111111111	1
452	12111211121112111221121112211221121112112221212211221112222211221112112211122222212122211211111122122221221122112211221111112111121121112121222122112221222122112222122112212221122212221222122212222222	1
453	12111211121112111211121112111211121112112221112221221112222211221112111211222222211122111211111122112211221122212211221111112111121121112121222112112221222122112222122112212222122212221222122222222222	1
454	12111211121112111211121112111211121112112222212221221112222211221112111211122222212122211211112122122221222122212211221111112121121121112121222122112221222122112222122112212222122212221222122212222222	1
455	12111211121112111211121112111211121112112222212221221122222211221111112211222222212122212211212122122221222122212211221111112121221121112121222122112221222122112222122112212222122212221222122212222222	1
456	12111211121112111211121112111211121112112222112221221112222211221112111211222222212122211211111112112221222122212221221111112121211121112121222112112221222122112222122112212222122212221222122212222222	1
457	12111211121112111211121112111211121112112221212221221112222211221112111211222222211122111211111112112211221122212211221111112111121121112111221112112221222122112222122112212222122222221222122212222222	1
458	12111211121112111211121112111211121112112221212221221112222211221112112211222212212122212211212122122221222122212221221111112111221121112121221122112221222122112222122112212222122222221222122212222222	1
459	12111211121112111211121112111211121112112222112211221112222211221112111211222222212122211211112122122221222122212211221111112111121121112111221112112221222122112222122112212221122212221222122212222222	1
460	12111211122112111211121112111211121112112221112211221112222211221112112211222222212122111211111122112211222122212211221111112111121111112111221112112221222122112222122112212221122212221222122222222222	1
461	12111211121112111211121112111211121112112221112121221112222211221111111211222222212122212211212122112221222122212221222111112111221121112111221122112221222122112222122112212222122212221222122222222222	1
462	12212222122112221221222122212221122122212222112211221112222211221112111211222222111122111211111112112211221122111211121121112121121111111111222112112221222122112222122111212221122212221222122212222221	1
463	12112211122112121211122122112211121112212222212111221112222211221112111211122222111112111211111122112211222222112211221121112111221121112111221122112221222122112222122112212221122112221222122212222222	1
464	12212212122112212221222122112211221122112212212211121122221211121112111211122222111112111211111112112211221122112211221121212121111111112121222122212221222122112222122112212222122212221222122212222222	1
465	12212211122112212221222122212221221122212212211221221112221211121112111211122212111122211211111122122221222122112221221121112111111111112121222122112221222122212222122112212221122212221222122212222222	1
466	12212211122122212221221122212221221122212212212221221112222211221112111211222222111122111211111122122211222122112211221121112111111111112121222112212221222122212222122112212221122212221222122212222222	1
467	12212222122112211221122122212221122112212222212211121122222211221112112211122222111112111211111122122211222122112221221121112121221121111121222122112221222122112222122112212221122212221222122212222222	1
468	12212222122112121221122122212221122112212222212121221112222211121112111211122222111112111211111122112211221122112211221121112111221121112111221122112221222122112222122112212221122212221222122212222222	1
469	12112221122112111211121112112221121112212211211111121112222211221111111111122222111112111211111122112211221122112211221121112111221121111111221122112221222122112222122112212221122112221222122212222222	1
470	12211211122112111211121112111211121112112221111211121112221211221111111111122212111111111211111122122211222122212221221111112111111111112121221112112221222122112222122112212221122212221222122212222222	1
471	12111211121112111211121112111211121112112222112211121112221211221111111211122212111121211211111112112221222122212221221111112111111121112121222112112221222122112222122112212222122212221222122212222222	1
472	12111211122112111211121112111211121112112221112111221112221211221111111111122212212121211211111122122221222122212221221111112111121111112121221112112221222122112222122112212221122212221222122212222222	1
473	12212221122112222211222122212221222122211211111111121112221211121112111211222222111111111211111112121211221111112211122121212121111111112121222122212121212122212222122112212222122112221222122212222222	1
474	12212222122212222221222122212221222122212221111111121112221211121112111211222222111121111211111122112211221121112221222122212121111121211111222122212121212122212222122112212221122112211221122122222222	1
475	12212221122122222221222122212221222122211211111111121112221211121112111211222212111111111211111112111211221111111211122122112121111111112211222122212121212122212222122112212222122112221222122212222222	1
476	22212222122222212221222122212221222122212221112111121122222211121112111211222222111111111211111112121211221111111211121121112121111121112121222122112121212122212222122112212221122212221222122222222222	1
477	12222221122112222221222122212221222122211211111211121112122211121112111211122222111111111211111122122211221121112211221121112121111111112121222122112121212122212222122112212221122112221221122222222222	1
478	12212221122112211221121122212221222112111211111211121112222211121111111111122222212121211211212122222221222121212221222121112121111121212121222122212121212122212222122112212221122112221222122212222222	1
479	22212222222122222221222122212221221122212222222222222222222222222222222222222222212122211211112122222221222122212221222111212121121121212221222122212221222122212222122112212221122212221222122222222222	1
480	22212222222122212221222122212221222122212221222122222222222222222221222222222212212121212211222122212221221122212221222111112221222122112221222122212221222122212222122112212222122212221222122222222222	1
481	22212122222122212221212122212121222122212221222122222222221222222211222222222212212121212211222122212221222122212221222111112221222122112221222122212221222122212222122112212222122212221222122212222222	1
482	22212122222222222221212122222121222122212221222122222222212122222221222122222222212122212221222122212221222122212221222111212221222122212221222122212221222122212221122112212221122112221222122212222222	1
483	11111211111111111111121112111211121112111212112111121112122211221111111211121212211121111211211122122211221122212211121111112121211121112211222122112221222122112222122112212221122112221222122212222221	1
484	11111221111111111111121112211221121112111212112111121112122211221112111211121222111121111211111122122211221122212211121111112111111111112221222112112221222112112221122112212221122112221222122212222222	1
485	11111221111111111111121112111211121112111211111111121112121211121111111111121212111121111211111122122211221122212211121111112111111111112211221112112221222122112221122112212221122112211221122212212222	1
486	12211111121111111221121112111111121112111111111211121112112211121111111211121112111111111111111111121111112112211111112111112121111111112211222112112221222112112121112112212111112111211121111111111111	1
487	11211121111111221121111112212111121112111111111111121122111211221111111111221112112111111111112111211111212111211111112111112121112111111221222112212121212122211121112112211111112111111111111111111111	1
488	22222222222121222121222122212221212122212222222222221212222222221222222222222222212221112211222122112211221121212211221111112121111111112221222122112221222121112222122112212222122112221222122212222222	1
489	11111121111111121111111211111111111111111122111211121112111211121112111211121112111111111111111111111111112112211111111111112121112122112221222112112221222122212121112112212121112111221121111211111111	1
490	22212122222221222221222222222221222122212121212211222122112211121122112211221122212112211221111112111121222122211221122121212121222121212222222122212221222122212122122112212122112222221222122221222122	1
491	12112222122112211211122122212211222112211211111111121112121211121112111211121222111111111211111122122211221121112211222111112121111111111111222122212121212122212221122112212221122112211221122212212222	1
492	22212222122122212221221122212211222122112222222222222112221222122212221221222212112122111211111122122221222122212211221121112121121121112111222122112221222122212222122112212221122212221222122222222222	1
493	22212222222122212211222122212221222122212222212222221122221222222212222221222222112122111211111122222211222122212211222121212121222121212121222122112221222122212222122112212222122212221222122222222222	1
494	22212221122122212221221122212211222122112221222222122112221222122212221221122212111122111211111122222221222122212211221121212121222121212121222122212221222122212222122112212222122212221222122212222222	1
495	22212221222122212221222122212221222122212222211122221122222222221222222221222222111112111211111122222221222122212221222121212121222121112121222122112221222122212222122112212222122212221222122222222222	1
496	22212221122122222121222122212221222122212221111111111111221111111111111111111211111112111211111112221211222122211211121111111111121111111111222112112221221122112222122112212221122212221222122222222222	1
497	22212221222122212221222122212221222122212221111122221112222222221211221221122212111112111211111122222221222122212221222121212121222121212121222122212221222122212222122112212222122212221222122222222222	1
498	22212221222122222221222122212221222122212222211222221122222222221222221221222222111112111211111122222221222122212211222121212121222121112121222122112221222122212222122112212222122212221222122222222222	1
499	22212222122222222121222122212221222122212211111111111111222111111111111111111211111122111211111122221221222122211221121121212111121121112111222122112221222122112222122112212222122212221222122222222222	1
500	12112221122122222121222122212221222122211221111111111111122111111111111111111211111112111211111122121211221122111211121121111111121111111111222112112221221122112222122112212222122212221222122222222222	1
501	22112212222122112211221122112211222122112221222222222222222222222222222222222222212121211211212122212221222121212221222111212221212122212221222122212221222122212221122112212221122112211221122212212222	1
502	22112222222122212211221122112211221122112221222122222222222222222221222122222222211122212221212122112221222121212221222111212221212122212221222122212221222122212222122112212221122112221222122212222222	1
503	22112212222122112211221122112211222122112221222222222222222222222222222222222222212122212221212122212221222121212221222121212221212122212221222122212221222122212222122112212221122112221222122212222222	1
504	12111211121112111211121112111211121112112222221221221112221221222112111221122212211122211211112122222221221122212211222111112121121121112121222122112221222122212222122112212222122212221222122222222222	1
505	22212222222122212221222122212221222122212222222122222222222222222222222222222222212121212221112122122221222121212221221111112121122121212111222122112211222122212222122112212222122212221222122222222222	1
506	12212222122112211211222122212221222122212222221221121112221221122112111211122222111122211211111122112211221122112211222121112121121111111121222112112221222122212222122111212221122112221222122212222222	1
507	12222222122122221211221112112211121112112222221222122112221222122212221221122212111122111211111122122221221112212211221122212111121121112121221122112221222122212222122112212221122212221222122212222222	1
508	12212221112111212121222121212221222122212222222222221112222222221222222221222222212122212221212122222221221121112221222111112121212121212121222122212221222122212222122112212221122112221222122212222222	1
509	12111111121111111211121112111211121112111111111111121112111111121111111211121111212122111211211112121111221121112221121111112121212121212121222122212121212121212122122112212122112112221222122211222122	1
510	12111111121111111211121112111211121112111111111111121112111111121111111211121111211121111211211112121111221121112211121111112121212121112111222122212121212111212122122112212122112112221222122211222121	1
511	12111111121111111211121112111211121112111111111111121112111111121111111211121111211122111211211112121121222121112221121111112121212121112111222112212121212111212122122112212122112112221222122211222121	1
512	11111112121111121121112112212221122112211111111211121112111211121112111211121112112111211221112112221121122111211211121111112121112111211221122112112221221112112121122112212121112112211221122111112121	1
513	11111121121111121121112112212221222112211112111211121112111211121112111211121112212122211211112112221121221121212221122111112121212121212221222112112221222122112122122112212121112112221221122211212121	1
514	11111111121211221121112112221211222112211111111111121112111211121111111111121112112122211211112112221111222121211211122111112121212121212221222122112221222112112122122112212121112112221222122211222121	1
515	11111111121111121121111122212211222112111112111211121112111211121112111211121112112111211211111112121111121111211211121111112121112111111221222112112221222112112121122112212121112112221222122211212122	1
516	11111111121111111111111112111211121112111121111111121112111211121112111211121112112121211221111112221121222121211211121111112121212121212121222112212221222112212121122112212111112112221221121111112121	1
517	11111111121111121111111112111211121112111122112211121112111211121112111211121112112122211211111112221121222121212221122111112121212121212121222112212221222122212121122112212121112112211221122211212121	1
518	11111111121111111111111112111211121112111122112211121112112211121112111211121112112111211211111112221111121111211211121111112121111111111121222112112121212112112121122112212121112112211222122211212121	1
519	11121111121111111111111112111211122112111122112211121112111211121112111211121112112111111211111112111121121111211211121111112121112111211121222112212121212112212121122112212121112112211221122211212121	1
520	11111111122111111111111112111211121112111122112211121112111211221122112211121112212121212221212112121111222121112211121111112121212121212121222122212221222112212121122112212121112112221221122111112121	1
521	11211121122111111111111112111211121112211122112211121112112211221122112211121112212122212211211122221121222121112221121111112121212121212121222122212221222122212121122112212121112112211221122111212121	1
522	21112122112211222121212122212121222122211112111211121112111211121112111211121112111111111211111111111111111111111111111122112121111111111111121112212121212122212121122111211111111111111111111111211121	1
523	22122122121211122221222122212221222122211122111211121122111211221112111221121112111112221211111121121111111112111111112122211111122111111121121112212221222122212122122112212121112111211121112221222122	1
524	22212122222121212221222122212221222122211121112111221111111111121121112111221111212122211121212111111111212122211111112111112221212122112221222122112211222122212122122112212121112111221122111211222122	1
525	12112122121121222221222122212221222122211121212211121112112211121112112211121122111112111111111111121111111112111111111111111111121111111111121112111221122111212121122112212121112111211121112211222121	1
526	12212122122121212221222222212221222222221111212211121112112211121122112211121112111112111211111112121111121112111211121111111111121111111111121112111211121112112122122112212121112112211221122211222122	1
527	22212222222122222221222122212221222122212221222122222221222122222221222122222221211122212221211122112221222122212211222121212221212122212221222122212221222122212222122112212222122212221222122212222222	1
528	22212222222122222221222122212211222122212221222122222222222122222221222122222221212122212221212122212221222122212221222121212221212122212221222122212221222122212222122112212221122212221222122212222222	1
529	22212222222122222221222122212211222122212221222122222221222122222221222122212221211122212221212122112221222122212221222121112221212122212221222122212221222122212222122112212222122212221222122212222222	1
530	22212222222122222221222222212211222122212221222222222222222222222222222222222222211122212221212122112221222122212221222121212221212122212221222122212221222122212222122112212222122212221222122212222222	1
531	22212222222122222221222122222221222122212221222222222222222222222221222222222222211122212221212122112221222122212221222121112221212122212221222122212221222122112222122112212222122222221222122212222222	1
532	11122122121111221111111112111211121112111111111111121111111111121111111111121112112111211211112112221121122111211221122111112121111111111111222112112221222112111121122112212111112112211221122211112111	1
533	11112122111111111121212122212121222122211111112211121112111211121112111211121112111111111211111111111111111111111111111121111121111111211111122112112111112112111111122111211111111111111111111111111111	1
534	11111111111111121111112111111111111111111121111111121112111211121111111211121112112111211121112111121121112111211121112111112121111111211121222112212221222112111111122112211111111111111111111111111111	1
535	11111111111111211111111112111111121112111111111111121112111211121111111111121112112121211121112111121121212121211121112111112121211121212121222112112211222112211111122112211111111111111111111111111111	1
536	11112121112111221121112112212121122112211121111111221112112211121121111111221122112111211121112111221121112111211121112111112121111111211121222112212221222112211121122112211111112111211111111111111111	1
537	12121122121111111211222122212211121112211112111111121112112211221112112211121122111112111111112111111111111112111111111111111111111111111111121112112211222112111121121112212111111111211111111111111111	1
538	11111111111111111111121111111211111111111112111211121112111211121112111211121112111112111111111111111111111112111111111111112111111111111111221112112221222111111121122112212111112111211111111111111112	1
539	22212222222122222221222122212221222122212221222222122222222222222211221222222222211122211211211122122221222121212221222121112121211121112111222122212121212122212222122111212221122112221222122212222222	1
540	22222221222222212221222222212221222222212222222222222222222222222222222222222222212122212122212122222221222122212221222121212221222122212121222122212221222122212222122122212222222222221222122222222222	1
541	22222222222222222222222122212222222122212222222122222222222222222222222222222222212122212221212122212221222122212221222111212121222121212221222122212221222122212222122112212222122222222222222222222222	1
542	12222221122112221211122122212221122112212222221121221112222221222112211221222222111122111211111122212221222122212211222111212121222121212121222122212221222122212222122112212222122212221222122212222222	1
543	12111221121112111211121112211211122112112222222221221122222221222112212221222222112122111211112122212221222122212211222111112121121121112121222122112221222122212222122112212222122212221222122222222222	1
544	12111211121112111211121112111211121112112222222221121112221221122112111221122212111112111211111112112211221122111211222111112121111121112121222112112221222122112222222112212222122212221222122222222222	1
545	12211211121112211211122112212211122112112222222221221112222221222112111221122222111112111211111112112221222122111211222111112121111111112121222122112211221122112222222112212222122212221222122222222222	1
546	12111211121112111211121112111211121112112222222121221112221221222112211221122212212122212211212122212221222122212211222111112121222121212121222122212221222122212222122112212222122212221222122212222222	1
547	12111211121112111211121112211211121112112221221221221112221221222112211221122212212122111211112122112211221122212211221111112121122121212121222122112221222122212222122112212222122212221222122222222222	1
548	12111211121112111211121112111211121112112221222221221112221221222112211221222212211122111211111122112211221122112211221111112121122121212121222122112221222122212222122112212222122212221222122222222222	1
549	12111211121112111211121112111211121112112222222221221112221221222111211221222212211122212211212122212221222122212221222111112121222121212121222122212221222122212222122112212222122212221222122212222222	1
550	12111221121112211211121112212211121112112222222221221122221221222112211221222212212122211211212122222221222122212221222111112121222121212121222122212221222122212222122112212222122222221222122222222222	1
551	12111211121112111211121112111211121112112222222121221112221221222112211221122212211122212211212122222221222122212211222111112121222121212121222122212221222122212222122112212221122212221222122212222222	1
552	12211221121112211211222112212211122112112222222221221122221221222112211221222212212122222211211122222221222122212211222122212121222121212121222122212221222122212222122112212222122222221222122222222222	1
553	12111211121112111211121112111211121112112221222221221112221221222112211221222212211122211211112122222221222122212211222111112121122121212121222122112221222122212222122112212222122212221222122212222222	1
554	12111211121112111211121112111211121112112221121221121112221211221112111211122212111111111211111122122211221122112211222111112121111121112121222122112221222122212222122112212221122212221222122212222222	1
555	12111211121112111211121112111211121112112222222221121112221221222112111221122212211122211211111112112221222122212221222111112121212121112121222122212221222122212222122112212222122212221222122222222222	1
556	12111211121112111211121112111211121112112221222121221112221221222112211221122212212122212211212122212221222122212221222111112121221121212121222122212221222122212222122112212222122212221222122212222222	1
557	12111211121112111211121112111211121112112221222221221112221221222112211221222212211122111211111122112211221122112211221111112121121121212121222122112221222122212222122112212222122212221222122212222222	1
558	12111221121112111211121112211211122112112222222221221112222221222112212221122212212122111211112122212221222122212211222111112121121121112111222122212221222122212222122112212221122212221222122212222222	1
559	12111211121112111211121112111211121112112221222121221112221221222112211221122212212122212211212122212221222122212221222111112121222121212121222122112221222122212222122112212222122222221222122212222222	1
560	12111211121112111211121112111211121112112222222121221112221221222112211221122212211122112211111122112211221122112211221111112121222121212121222122112221222122212222122112212222122212221222122212222222	1
561	12111211121112111211121112111211121112112221222121221112221221222112211221222212111122211211111122222221222122212221222111112121121121212121222122112221222122212222122112212222122212221222122212222222	1
562	12111211121112111211122112211211122112112222222221221112221221222112212221122222211122111211111122222221222122112211222111112111121111112121221122112211221122212222122112212221122212221222122222222222	1
563	12111211121112111211121112111211121112112222222221221112221221222112211221122212211122211211111122222221222122112211222111112121121121112121222122112221222122212222122112212221122212221222122212222222	1
564	12111211121112111211121112211211122112112221222221221112222221222112211221122212111122111211111122112211222122212211222111112121121111112121221122112221221122212222122112212221122212221222122222222222	1
565	12111211121112111211121112111211122112112221222121221112222221222111211221222222211122211211111122212221221122212221222111112111221121112111222122112221222122212222122112212222122212221222122212222222	1
566	12111221121112211211121112112211121112112221222221121112221221222112111221222212212122211211212122222221222122212221222111112121121121212121222122212221222122212222122112212222122212221222122212222222	1
567	12212222122112211221122112212221122112212222221121121112222221221112111211122222111122111211111122112211221122112211221111112111121121111111222122112221221122212222122112212221122112221222122212222222	1
568	12222222122112221221222122212221122122212222221221121112222221222112111211222222111122111211111122112211221122111211121121112121121111111111222112112221222122212222122111212221122212221222122212222221	1
569	12212222122112211221222122212221222122212221221121121112221221222112111211122222111122111211111122112211222122112211222111112121121111111111222112112221221122212222122111212221122112211221122212222221	1
570	12212212121122112211222122212211221122112222222221121122221221221112111211222212111122111211111112112211221122112211221111112121111111212121222122212221222122212222122112212222122212221222122212222222	1
571	12212221122122211221222122212221222122212212221221121122221221221112111211122212111122111211111112112211222122212211222121112121211122112121222122212221221122212222122112212222122112221222122212222222	1
572	12112222122112112211221122212221221122212212121111121112221211121112111211122212111121111211111122212211221122112211222111112111111111112111222122112221221122112222122112212221122212221222122212222222	1
573	12112211121112121211121112112211121112112212221121121112221221221112111211122212111122111211111122112211221122112211222121112121221121112111222122212221222122212221122112212221122112221222122212222222	1
574	12112211121112121211121112112211121112112212222221221112221221221112111221122212111122111211111122112211221122112211221121112121221121112121222122112211221122212222122112212221122112221222122212222222	1
575	12112212121122222211222122212221222122212212221221121112221221222112211221222212111122112211111122122211221122112211221121112121221121111121222112112211221122112222122112212222122222221222122222222222	1
576	12112212121122212211222122212211222122112222221221121112222221222112211221122222111122212211111122212211222122112211222121212111121121111111221122112211221122112222122112212221122222221222122222222222	1
577	22212222121122222221222122212221222122212211222221221112221221222112211221222222111112111211111112122211221122111211221121112121121121112121222122112221222122112222122112212221122212221222122222222222	1
578	12112221121122212211222122212211222122212211222221221112221221221112111221222212111112111211111122122211221122112211221121112121121121112121222122212221222122212222122112212222122212221222122212222222	1
579	12212222121112211221122122212211122112212212121211121112221211121112111211122212111111111211111122112211221122112211221111112121111111111111222112112211221122212222122112212221122112221221122212222222	1
580	12212222121122112221222122212221222122212221221121121112221221121111111111222212111112111211111122122211221122112211221121112121111111112121222122212221222122212222122112212221122212221222122212222222	1
581	12112211121122112221221122112211221122112212222221121112221221121112111211222212111122111211111112112211221122112211221121112121111111112121222122212221222122212222122112212222122212221222122222222222	1
582	12212212121122212211222122212211222122112212222221121112221221121112111211122212111122111211111112112211221122112211221121112121211111112121222122212221221122212222122112212222122212221222122222222222	1
583	12112222121122221221122122212221122112212211221221121112222221222112211211222222111122111211111122122211221122112211221111112111121111111111221112112211221122212222122112212222122212221222122222222222	1
584	12112211121122212221222122212221222122212212221221121112221221221112111221222212111122111211111122222211222122112211222121112121111111112121222122212221222122212222122112212221122212221222122212222222	1
585	12112221121112221221122112212221122112212222221121121112222221221112112211122212111112111211111122112211221122112211221111112121221121112111222122212211221122112222122112212221122112221222122212222222	1
586	12112212121112111211122112212211122112212212221221121112221221221112111211122212111122111211111122112211221122112211221111112111121111111111221112112211221122212222122112212221122112221221122212222222	1
587	12112222121112111211122112212211122112212211221121121112222221121112111111122222111112111211111122112211221122112211222111112111221121111111222122112211221122112222122112212221122112221221122212222222	1
588	12112222122112111211121112212221122112212211221121121112222221221111111111222212111112111211111122112211221122112211222121112111221121111111221122112211221122212222122112212221122112221222122212222222	1
589	12212221122122212221222122212221222122212211221121121111222111221111111121212211111112111211111122112211221122111211221111112111121111112111222122112211221122112222122112212221122212221222122222222222	1
590	12211221122112211221121122211211121112212212122211121112221211221112111211222212211121111211212122222221221122212211222121112121121121112111222122112211222122212222122112212221122212221222122212222222	1
591	12121211121112111211121112111211121112112222222221221112221221222122212221222222211122112211111122112211222122212211221111112121122121212121222122212221222122212222122112212222122212221222122222222222	1
592	11211122111111211111212122212111222122111212121211121112121211121112111211122212111111111211111112112211221122112211221121112121111111112121222122212221222122212222122112212222122112221222122212222222	1
593	12222222122122212221221122212221222122212212122211221112222211121112111211122222111111111211111122122211221121112211221111112121111111112121222122212121212122212222122112212221122112211221122222222222	1
594	12212221122122212211221122112211221112212211122221221112222211121111111211222222111122111211111122212221221121112221222121112121212121112121222122212111211122212222122112212222122112221222122222222222	1
595	22212222122122212211221122212221222122212211122121221112222221121111111211222222111121111211111122112221221121112211222121212121212121112121222122212121212122212222122112212221122112221222122222222222	1
596	22212222122122212221221122212221222122212211122121221111222221121111111121112222111111111211111112122211221112111211122111112121111111112111222122212111211122212222122112212222122212221222122222222222	1
597	11211221112111211121122111212121112111111222122211121112121211221112111211222212212122212211212122212211221121112221222111112121211121112111222122112211222122212222122112212221122112221222122212222222	1
598	11111222111111111111121112212211122112112212121211121112121211221112111211121212111112111211111122112211121112112211221112112111111111111111222112112211221122212221122112212221122112211221122212222222	1
599	12212222122222221221222122212221222122212222111211121112222211221112111211222222111122111211111122212211222122111211222122112121121111111111222112112221221112112222122111212221122112211222122212222222	1
600	12212221122122212121222122212221222122212211111111121111221211121111111111122212111112111211111122211211221122111211221121112121121121112121222122112221222122212222122112212222122222221222122222222222	1
601	12212222121122212111222122212211222122112212111211121112221211121112111211122212111122111211111112112211221122111211221121212121211111112121222122212221222122212222122112212222122212221222122212222222	1
602	22222222222122212221222122212221222122212222222222222222222222222222222222222222212122212211212122222221222122212221222111212121122121212221222122212221222122212222122112212221122212221222122222222222	1
603	22212222222122212221222122212221222122212211222222222212222222222222222222222212212121212221222122222221222122212221222111112121222121212221222122212221222122212222122112212222122212221222122212222222	1
604	22222222222222212221222122212221222122212211222222122212222222222222222222222212212121212221222122222221222122212221222111212121222121212221212122212221222122212222122112212222122212221222122212222222	1
605	22212121222121212121212122212121222122212211222122122212222222122221221122222212212121212221222122222221222122212221222111212121212121212221222122212221222122212222122112212221122212221222122212212221	1
606	22212121222221212121212122112111222122212211222222222211221122122221222122222211212121212221212122222221222122212221222111212122212121212221222222212221222122212222122112212221122212221222122212222221	1
607	22212121222221212121212122112121222122212221222222222212222222122222222122222212212121212221212122222221222122212221222111212121112121212221222122212221222122212221122112212221122212221222122212212221	1
608	22212121222121212121212122112121221122212211222222222212222222221221122122222212212121212221222122222221222122212221222111212121212121112221222122212221222122212221122112212221122212211222122212222221	1
609	22212121222121212121212122212121222122212222222222222212222222221212222222222212212121212221222122222221222122212221222111212121212121112221222122212221222122212221122112212221122212211222122212222221	1
610	22212222222222212221222122212221222122212211222222222212222222222222222222222212212121212221222122222221222122212221222111212121222121212221222122212221222122212222122112212222122212221222122212222222	1
611	22222122222122212221212222212121222122212212222222222212222222222212222222222212212121212221222122222221222122212221222111212121222121212221222122212221222122212222122112212222122212221222122212222222	1
612	22212221222122212221222122212221222122212212222222222212222222222222222222222212212121212121222122222221222122212221222111212221222122212221222122212221222122212222122112212222122212221222122212222222	1
613	22212221222122212221222122112221222122212211222222222212222222222222222222222212212121212221222122222221222122212221222111212221222122212221222122212221222122212222122112212222122222221222122212222222	1
614	22212222222222222221222122212221222122212221222122222212212122222221221122222221212122212221222122222221222122212221222111212121222121212221222122212221222122212222122112212222122212221222122212222222	1
615	22212122222222222221212122212121222122212221222122222212212122222221222212222211212122212221222122222221222122212221222111212121222121212221222122212221222122212222122112212222122212221222122212222222	1
616	22212121221121212121212122112121221122212221222222222212222222222221222122222222212121212211222122212221221122212221222111212221212122112221222122212221222122212221122112212221122112211222122212212221	1
617	22212122222121212121212122112111222122212221222222222212221222222211222222222212212121212221222122212221222122212221222111212221212122112221222122212221222122212221122112212221122112211222122212212221	1
618	22212222222122212221222122212221222122212221222122222222222222222221222222222222212121212211222122212221222122212221222111212221222122112221222122212221222122212222122112212222122212221222122212222222	1
619	22212122222122212221212122212121222122212221222222222222221222222221222222222212212121212221222122212221222122212221222111212221222122112221222122212221222122212222122112212222122212221222122212222222	1
620	22212222222122212221222122212221222122212221222122222222222222222221222222222222212121212211222122212221222122212221222111212221222122212221222122212221222122212222122112212222122212221222122212222222	1
621	22212222222222222221222122222221222122212221222122222222212122222221222122222222212122212221222122222221222122212221222111212221222122212221222122212221222122212222122112212221122212221222122212222222	1
622	22212122222222222221212122222121222122212221222122222222212122222221222122222222212122212221222122212221222122212221222111212221222122212221222122212221222122212221122112212221122112221222122212222222	1
623	22212122221121212121212122212121222122212221222122222212221222222211222122222222212121212211212122212221221122212211222111212221212122112221222122212221222122212222122112212221122112221221122212222222	1
624	11111221111111121111121112111211121112111211112111221112122211221112111211121212111121111211111112112211221122212211121111112121111121212221222122112221222122212222122112212221122112221222122212222222	1
625	11111221111111111111121112111211121112111212111211121112121211221112111111121212212122112211212122122221221122212221121121212121211121212221222122112221222122112222122112212221122112221222122212222222	1
626	11111221111111121111121112111211121112111212111211121112121211221112111211121212211121111211212122122211221122212211221121112121211121212221222122112221222122212222122112212221122212221222122212222222	1
627	11111221111111211111122112211221121112111212112211221112122211221112111211121222211121111211112122122211221122212211121111112121111121212221222112112221222122212221122112212221122112221222122212222222	1
628	11111221111111111111121112111211121112111211111111121112121211221111111211121212111121111211111122122211221122212211121111112121111121112221222112112221222122212221122112212221122112211221122112212221	1
629	11211221111111221111121112112221121112112222111211121112122211121112111211121212211122211211211122122221221122212211221111212121111121212221222112112221222122212222122112212221122212221222122212222222	1
630	12221122121111221211121112111111121112111121212211221112111211121111111211221112212122211121212111211121212122211121112112212121212121212221222112212221222122211121112112212121112111221122112211222121	1
631	11112122122111121111111112121111122112111111111111121111111111121111111111121111112121111211112112221121222121211221121111112121112121211221212122112221222122111121122112211111112112221222121111112111	1
632	11112121122111211111111112111111121112111111111111121111111111121111111111121111112111211211111112221121121121211221121111112121112111111211212112112221222112111121122112211111112112211221121111111111	1
633	11112122121111211111111112111121121112111121112111121112111211121111111111121111212122211211211112211121222121212221122111212121212121212221212122212221222122211121122112211111112112211221122111112111	1
634	22222122222222222221222222222222222222212121212221222122212221222122212221222122222122212221212122222121222122212221222122212221222122212221222122212221222122212122122112212122112222222222222221222122	1
635	12222122122111222221222122212222222122211122112211221122112211221122112211121122111112111111111111121121111112111111112111111111121111111111121112111211121112112122122112212121112211221122112211222122	1
636	12121121122111221211121112212122121112211112112211122122111211121122112211221112112111111111211111211111111111211111112111112121111111112111222112212221222122211121112112212111112111211122111211122122	1
637	22222221222122212221222122212221222122212211222122122212221222222211222122122212212121212221212122122221222121212221222111112121222121212221222122112221222122212222122112212222122212221222122212222222	1
638	22222222222222222221222122222221222122212221222122222222212222222221222122222222212122212221212122212221222122212221222111212221222122212221222122212221222122212222122112212221122112221222122212222222	1
639	12112212121112111211221112112211121122112222212222221122222222221212222221222222111122111211111122122211222122212211221121212121222122212121222122212221222122212222122112212222122212221222122212222222	1
640	22212121222121212121212122212121222122212211221222122222222222221211121222222222111121111211111122222221221111112221222121212121111121211121222122212121212122212222122112212221122112211222122222222222	1
641	22212121222121222121212122212121222122212211222222122222222222221212221222222222111121211211111122222221221111112221222121212121112111111121222122212121212122212222122111212221122112211221122112222221	1
642	21212122111211122111222122212221222122111111111111111111111111111111111111111111112111211121112111111121212111211121111111112121212121212221222112112221222122211121112112211111112111111111111111111112	1
643	11212122111211111111221122212221222122111111111111111111111111111111111111111111112111211121112111121121112111211121111111112121112111211221222112112221222112111121112112211111112111111111111111111111	1
644	11212122111111112121222122212221222122111111111111111111111111111111111111111111112111211121112111111121212111211111112111112121212121211221222112112221222112111121112112211111111111111111111111111112	1
645	12111111121111111211111112111111121112111121112111121112112211221122112211121112111111111111111111121111112112211111111111112121111111211121222112112221222112111111112112211111111111111111111111111111	1
646	22212111222122112211212122112111222122112122212221222122212221222122212221222122212122212221222122222121222122212221222221212121222122212121222122212221222121212122122112212122212222221222122221222122	1
647	22112211222121112111222122212221222122212221222122222222222122222222222122222211222122212221222122222221222122212221222211112121111111212221222112212221222122212222222111212222122222221222122212222222	1
648	22212222222122212221222122212221222122212222211222221122222222221212221221222222112122111211112122222221222122212211222121212121222121212121222122212221222122212222122112212221122212221222122212222222	1
649	22212222222122212221222122212221222122212221212222221122222222222222222221222222212122212221212122222221222122212221222121212121222121212121222122212221222122212222122112212222122212221222122222222222	1
650	22212221222122212221222222212221222122212221212122221122222222221211221221222222111112111211111122222221122112211221222221212121222121112121222122112221222122212222122112212222122222221222122222222222	1
651	22222221122122222221222122212221222122212221222222222112222222122212221221222212112122211211111122212221222122212221221121212121122121112121222122212221222122212222122112212221122212221222122222222222	1
652	22212221222122212221222122212221222122212221212122221112222222221212222221222222111122211221111122222221222122212221222121212121222121212121222122212221222122212222122112212221122212221222122222222222	1
653	12212222122122222121222122212221222122212221111111111111222111111111111111111211111112111211111122221221222122211211121121111111121111111111222112112221221122112222122112212221122212221222122222222222	1
654	12112212121122112211221122112211221122112222212222221122222222222222222221222222111122111211112122122221222122212211221121212121222122212121222122212221222122212222122112212222122212221222122222222222	1
655	22212221222122222221222222212221222122212221212122221122222222221212221221222222112122211211111122222221222122212221222121212121222121212121222122212221222122212222122112212222122222221222122222222222	1
656	22222222222222222221222222212222222122212222222222222222222222222222222222222222111122212211111122222221222122112211222121212121122121212221212122112221222122112222122112212222122222221222122222222222	1
657	22212221122122222221222122212221222122212221222222222112222222122212221221222212112122212211112122212221222122212221222121212121222121212121222122212221222122212222122112212222122212221222122222222222	1
658	22222221122122222221222122212211222122212221222222222112222222122212221221222212112122111211111122212221222122212221221121212121122121112121222122212221222122112222122112212222122222221222122222222222	1
659	22212221122222222221222122212221222122212221222122222112222222122212221221222212112122212211111122212221222122212221222121212121222121212121222122212121212122212222122112212222122222221222122222222222	1
660	22222222122222212221222122212221222122212221222222222112222222222212221221222212112122212211111122212221222122212221222121212121222121112121222122212221222122212222122112212221122222221222122212222222	1
661	22222222122222222221222122212221222122212222222222222112221222122212221221122212111122111211111122112211221122212211221121112121222121212121222122212221222122212222122112212222122212221222122212222222	1
662	22222222122122212221222122212221222122212222222222222112222222122212221221222212111122112211111122212221221122212221221121112121222121212121222122112221222122212222122112212221122212221222122212222222	1
663	22222222222222222221222122212221222122212222222222222112221222222212222221222212111122112211111122222221222122212211221121212121222121212121222122212221222122212222122112212222122212221222122222222222	1
664	22212221222122222221222122212221222122212211211122221122222222221212221221222212111112111211111122222221222122212221222121212121222121212121222122112221222122212222122112212222122222221222122222222222	1
665	22212222222122222221222122212221222122212222211122221122222222221212221221222222112122212221112122222221222122212221222121212121222121212121222122212221222122212222122112212222122212221222122222222222	1
666	22222221222122222221222122212221222122212221211122221122222222221212221221222222111112111211111122222221222122212221222121212121222121212121222122212221222122212222122112212222122222221222122222222222	1
667	22212222222122212221222122212222222122212211211122221122222222221212221221122212212122212221112122222221222122212221222121212121222121212121222122212221222122212222122112212222122222221222122222222222	1
668	22212222222122212221222122212221222122212221211122221122222222221212221221222222111122112211111122222221222122212221222121212121222121212121222122212221222122212222122112212222122222221222122222222222	1
669	22222222222122222221222122212221222122212222111122221112222222221212221221122212112122211211111122222221222122212221222221212121222121212121222122212221222122212222122112212222122212221222122222222222	1
670	22212221222122212211221122212221222122212212212222221122221222222222222221222222111112111211111122122211222122111211221121212121222121212121222122112221222122112222122112212222122212221222122222222222	1
671	22212222222122212211222122212221222122212222212222221122222222221222222221222222112112111211111122122211222112111211221121212121222121212121222122112221222122112222122112212222122212221222122222222222	1
672	12212222112111212111221121212221222122112212111222221112221222221212222211122212111111211211111112121211122111111211121121112121111121212121222122112221222122112222122112212222122112221222122212222222	1
673	12212222121122222121222122212221222122212211111111111111222111111111111111111211112112211211111122222221222122211221122121212111221121112111222122112221222122212222122112212222122222221222122222222222	1
674	22222222122222222121222122212221222122212221111111111111221111111111111111111211112122212211112122212221222122211221122122212111222121112121222122212221222122212222122112212222122222221222122222222222	1
675	22212222121122222121222122212221222122211211111111111111121111111111111111111211111112111211111112121221222122211211121121212111212121112121222122112221222122112222122112212222122212221222122222222222	1
676	12212222121222222121222122212221222122212211111111111111221111111111111111111211111112111211111122222221222122212221122121212111222121112111222122212221222122212222122112212222122222221222122222222222	1
677	22212222122222222121222122212221222122212211111111111111221111111111111111111211111112111211111122221221222122211221122121212111222121112121222122112221222122212222122112212222122212221222122212222222	1
678	22212222122222222121222122212221222122212211111111111111222111111111111111111211112122112211112122212221222122212221222121212121222121112111222122212221222122212222122112212222122222221222122222222222	1
679	22212222122222222121222122212221222122212211111111111111222111111111111111111211212122212211212122212221222122212221222121212121222121112111222122212221222122212222122112212222122222221222122222222222	1
680	22212221122222222121222122212221222122212211111111111111222111111111111111111211111122212211112122222221222122211221121121212121222121112121222122212221222122212222122112212222122222221222122222222222	1
681	12212221122122222121222122212221222122212221111111111111122111111111111111111211111112111211112122221221222122211211121121112111221121112111222122112222221122112222122112212222122212221222122222222222	1
682	12212221122122222121222122212221222122212221111111111111121111111111111111111211111112111211111112211211222122211211121121111111121111111111222112112221221122112222122112212221122212221222122222222222	1
683	12212221121122222121222122212221222122211211111111111111121111111111111111111211111112211211111122221221222122211221121121112111221121112111222122112221221122112222122112212222122212221222122222222222	1
684	22212221122122222121222122212221222122211211111111111111121111111111111111111211111112211211111122221221222122211211121121212111221121112111222122112221221122112222122112212222122212221222122222222222	1
685	22222222122122212221222122212211222122212221221222222112221222122212221221122212111122211211111122122211222122212211221121112121222121212121222122212221222122212222122112212222122212221222122212222222	1
686	22222221222222212221222122212221222122212222211222221112222222221212222221222222111122211211111122122211222122212211221121212121222121212121222122212221222122212222122112212222122212221222122212222222	1
687	22212221122122212221222122212211222122212221222222222112221222122212221221122212111122111211111122212221222122212211221121112121222121212121222122112221222122112222122112212222122212221222122212222222	1
688	22212221222122212221222122212221222122212222212222221122222222221212222221222222111122211211111122222221222112212211222121212121222121212121222122212221222122212222122112212222122222221222122222222222	1
689	22222222122122212221222122212221222122212221222122222112222222122212221221122212111122111211111122212221222122212221221121112111121121112121222122112221222122112222122112212221122212221222122222222222	1
690	22212222122122212221222122212221222122212222221222122112222222122212221221122212111122211211111122212221222122212221221121112121221121212121222122212221222122212222122112212222122222221222122222222222	1
691	22212222222222212221222122212221222122212222211222221122222222222212221221222222112122211211111122222221222122212221222121212121222121212121222122212221222122212222122112212222122222221222122222222222	1
692	22222222122122212221222122212211222122112221222122122112221222122212221221122212111122211211111122212221222122212221221121212121222121212121222122212221222122212222122112212222122212221222122212222222	1
693	22112221222222212221222122212221222122212221212122221112222222221211222221222222112122211221111122222221222122212221222121212121222121212121222122212221222122212222122112212222122222221222122222222222	1
694	22212221222222212221222122212221222122212222211222221112222222221222222221222222112122211211111122222221222122112211222121212121222121212121222122212221222122212222122112212222122212221222122222222222	1
695	22212221222122212221222122212221222122212222211122221112222222221212221221122222111112111211111122121211222122211211222121212121222121112121222122112221222122112222122112212221122222221222122222222222	1
696	22212222122122222121222122212221222122212211111111111111221111111111111111111211111112111211111112121211222122211211121121111111121111111111222112112221221112112222122112212221122212221222122222222222	1
697	12212221122122222121222122212221222122211221111111111111122111111111111111111221111112111211111112211211221122111211121111111111121111111111222112112221221122112222122112212222122212221222122222222222	1
698	22212121222122212221212122212121222122212222212122221112222222221222221221122222112112111211112122222221222122212221222121212121222121112121222122112221222122112222122112212221122222221222122222222222	1
699	22212221222122212221222122212221222122212222211122221112222222221212221221122222112122111221112122222221222122212221222121212121222121212121222122212221222122212222122112212222122222221222122222222222	1
700	22212221222122222221222122212221222122212222111122221112222222221222222211222222111111111211112122122221222121212211222121212121222121112121222122212221222122212222122112212221122212221222122222222222	1
701	22212222222122212221222122212221222122212221212122221112222222221221222221122222111112112221111122122221222122212211221121212121222121212121222122112221222122112222122112212222122222221222122222222222	1
702	22212221222222222221222222212221222122212222211222221112222222221222222221122222111112111211111122222221222122212221222121212121222121212121222122112221222122212222122112212222122222221222122222222222	1
703	12212222122122222121222222212221222122212221111111111111221111111111111111111221111112111211111112221221222122211211121111111111121111112111222112112221221122112222122112212222122212221222122222222222	1
704	22222222222122222221222222212221222122212222222222222222222222222222222222222222111122212221212122222221222122212221222111222221222122212221222122212221222122212222122112212222122222221222122222222222	1
705	22212222222222222221222222212221222122212222222222222222222222222222222222222222212122212221222122222221222122212221222211212121222121212121222122212221222122212222122112212222122222221222122222222222	1
706	22212221122122212221222122212211222122112221222122122112221222122212221221122212111112111211111112112221121122211211221121212121111121112121222122212221221122112222122112212222122212221222122222222222	1
707	12111111121111111211111112111111121112111121112211221112112211221112112211221122112111111111112111121111112112211111111111212121111111212121222112212221222112211111112112211111111111111111111211111111	1
708	22212221222122212211222222212221222122212222222222222222222222222222222222222222212121111211212112222221221121212221222111212121112121112221222122212221222122212222122112212221122112211222122212222222	1
709	12111111121111111211122122211221121112211122111111121112112211121112111211121122112112211111112111121111111112211111111111112121112111212121222112112221222112212121122112212121112111211122112211222121	1
710	22212222222222212221222122212221222122212211222122222222221222122222222222122212212121212221112112122221222121212221221111112121222121211111222122212211222122212222122112212222122212221222122222222222	1
711	22212122122211212211222222112211222122211121111111121112111211121112111211121112111111211111111111121111111112211111111121112111112111111121121122212121212122212122122111212111112111211111111111222121	1
712	12111111122111111211121112111121121112111121111211221122111211221112112211221122111111111111111111121111111111111111111121112111111111111111222112112111212112111121112112212111111111111111111211121111	1
713	12111211121111111211121111111211111111112222222222222222222222222222222222222222112121212221111112222211222122212221221121112221212122212121222122212221222122212222122112212222122222221222122212222222	1
714	22212221122222222221222122212211222122212222222222122112221222122212221221122212111122111211111122212221222122212211221121112111121121112111222122112221222122112222122112212221122212221222122212222222	1
715	22222221122122212211222122212211221122112221222222222112221222122212221221122212112122111211111122122221222122212211221122212121222121212121222122212221222122212222122112212222122212221222122212222222	1
716	22212222222222222221222122212221222122212221222222222222222222222222222222222222112122211211112122212221222122212221222121212121122121212121222122212221222122212222122112212221122222221222122222222222	1
717	22212222122122212221222122212221222122212211222121221111222121222121112111222222111112111211111112122221222122211221221111112111121122112111222112112221222122112222122112212221122212221222122222222222	1
718	22212222222122212211222122212221222122212222212222221122222222221212222221222222111112111211111122122221222112112211222221212121222121212121222122112221222122212222122112212222122222221222122222222222	1
719	22222221122122222121222122212222222122212211111111111111222111111111111111111211112112211211111122221221222122211221222121212111222121112121222122112221222122212222122112212222122212221222122222222222	1
720	22212221122122222121222122212221222122212211111111111111222111111111111111111211111112111211111122121211222122211211121121112111121121112111222122112221222122212222122112212222122212221222122212222222	1
721	22212221222122222221222122212222221122212222111111121112222211121111111211122222111122111211111112122211221122211211221121112121112121212121222122212221222122212222122112212221122112211221122212222221	1
722	11112122111111111111222122212221122122111111111111121112111211121112111211121112111111111111111111111111111111111111111111112121111111111111212111112121212111111111112112211111111111111111111111111111	1
723	22212221222122212221222122212221222122212221222222222122222222222222222221222222111122211221111122212221222122212221222121112121222121212121222122212221222122212222122111212222122212221222122212222222	1
724	22222222222122222221222222212222222122212222222222222222222222222222222222222222112122212211112122222221222122212221222121212121122121212221222222212221222122212222122112212222122222222222222222222222	1
725	22222222222222222221222222212222222122212222222222222222222222222222222222222222111122212211111122222221222122212221222121212121121121212221222122212221222122212222122112212222122222221222122222222222	1
726	22212221222122212221222122212221222122212221211122221112222222221211221221122222111112111211111122222221222122212211222121212121222121212121222122212221222122212222122112212222122222221222122212222222	1
727	22212222122122212121222122212221222122212211111111111111221111111111111111111211111112111211111112121211221122211211121121112111111111112111222112112221221122112222122112212222122212221222122212222222	1
728	22212221122122212121222122212221222122212211111111111111222111111111111111111211111122111211111122211221221122211211121121212111121121112111222122112221222122112222122112212222122222221222122212222222	1
729	12212222122122212121222122212221222122211211111111111111121111111111111111111211111112111211111122121211221122111211121121111111121111111111222112112221221122112222122112212222122212221222122212222222	1
730	22212121122121212221222122212221222122211111111111121112111211121111111111121112111112111111111111111111111112211111111111112111112111111111222112112221222112112122112112212111112111211111112211221111	1
731	22212221112121212121222121212221222122212222222222222122222222222222222221222222111112111221111122222221222112212221221121212121111121212121222122212221222122212222122112212221122212221222122212222222	1
732	11112122111111111121212122212221222122211111112211121112112211121112111211121112111111111111111111111111111111111111111111111111111111111111121112112111112112111121122111211111111111111111111111211121	1
733	22212222222122222221222222212222222222212221222222222222222222222222222222222222212122212211222122222221221122112221222111112111222121212121222122212221221121212222122112212222122222221222122212222222	1
734	12112122121211211211211222212222222122111112112211221122111211121112111211121112111111111111111111211121111112111111112121112121111111211111222112212221222112212122112112212111112111211122112211221122	1
735	12112111122111212211222222212221222122111122111111121112111211221112111211221112111111111111111111111111111111111111111111112121111111111111222112212121212112112121112112212111111111111111111111121111	1
736	12112121122111211211221212211121122112111121111111221122111211221112112211221122111111111111111111111111111111111111111111112111111111111111222112112121212112111121112112212111111111211111111111121111	1
737	12122122122211212211222222212221222122111122111211221122111211221112111211221122111111111111111111111111111111111111111111112121111111111111222112112121212112112121112112212111112111211111111211121111	1
738	22212221122122222221222122212221222122212221222122222112221222122212221221222212111122111211111122212221221122212211221121112121221121212121222122112221222122212222122112212221122212221222122212222222	1
739	22222222121122222122222122212221222122212211111111111111221111111111111111111211112112111211112122221221222122212221122121112111222121112111222122112221222122212222122112212222122222221222122222222222	1
740	22212221222122222221222122212222222122212221111111121112222211121111111111122222111122111211111112112211222122211211221111112121112121212121222122212221222122212221122112212221122112211221122212222221	1
741	12111112121111221211121122212121121122111111111111221112111211121111111111221122111111111111111111121111112112111111111111111111111111111111121112112221221112112121112112211111111111111111111111121111	1
742	22212121222121212121212122212121222122212211222122222212221122221221121122122212111121111221111112122211221121112221221111112121112121112111222122112211222122212221122112212221122112211221122212222221	1
743	22222221122122222221222122212211222122212221222122222111222122122211221121122211111122111211111122112211221122212211221121112111121121112111222122112221221122112222122112212221122212221222122212222222	1
744	12221122122211222221212222212221222122211121111111221112112111121111111111221112111112111211111112111111121112111211121111111111121111111111121112111211121112112122122112212122112112221222122211222122	1
745	22212222122122222221222122212221222122212221222121211111222121111111111111212211111112111211111112111211222122211211121111112111121112111111222122112221221122112222122112212222122212221222122222222222	1
746	22212221122122212221222122212221222122212211222121211111222121111111111111112211111112111211111122122221222122211211221121112111121112112111222112112221221122112222122112212221122212221222122212222222	1
747	12112221122122222121222122212221222122212211111111111111121111111111111111111211111112111211111112211211222122111211121121111111121111111111222112112221221122112222122112212222122212221222122222222222	1
748	12112222121122222121222122212221222122211211111111111111121111111111111111111221111112111211111112121211221122111211121111111111121111111111222112112221221112112222122112212222122212221222122222222222	1
749	12111111122211212211222122212221221122112122111211221112112211221122112211222122111112111111111111221111111112111111112111112121111111212121222112112221222112212122112112212121112111221122112211222122	1
750	12211221122112211221122112211221122112212221222121221112222221222121112121222222212122211211112122222221222122212221222111112111121121112111222112112221222122112222122112212222122212221222122212222222	1
751	22222222122222222221222122212211222122212222222222222112221222122212221221222212112122111211111122212221222122212221222122212121122121212121222122212221222122212222122112212222122212221222122222222222	1
752	22221122122122222221122112111111121122111111111111111111111111121111111111111111222111212111222121221121112111211121112111112111212111112121222112112221222112112121122111212121112111211121112211212121	1
753	22212222222122222221222222212211222122212222222222222222222222222222222222222222212122212221212122212221222122212221222121212221222122212221222122212221222122212222122111212222122222221222122222222222	1
754	12121111121111121211111112111211121112112122112211221112112211121122112211221112111112111211111112111111121112111211121111112121122111211121222112212221222112212122122112212121112212221222122211222122	1
755	12121121121111121221112112211211122112112121112211221112112211221122112211221122111112111211111112111111121112111211121111111111121111111111121112111221222112112122122112212121112212221222122211222122	1
756	12122221121122122221221112112211121112112221222222222122222222222222222221222212212122112211211122112211221122212211221121212121222121212121222122212221222122212222122112212222122212221222122222222222	1
757	12111111121111111211111112111111121112111121112111221112112211221112112211221122111111111111111111111111111112211111111111212121111111212121222112212221222112211111112112211111111111111121111111111111	1
758	12111111121111111211111112111111121112111121112211221112112211221122112211221122111111111111111111111111111112211111111111212121111111212121222112212221222112111111112112211111111111211121111111111111	1
759	22212121222121212121212122112121222122211211222112122222222222121211122122122212212121212221111122122221222121212221222111112121111121112111222122212211222122212221122112212221122112211221122212222221	1
760	22212222222122212221222122212221222122212211222122122222221222122221222122122212212121212221112112112221222121212221221111112111222121212111222122212211222122212222122112212222122212221222122222222222	1
761	22222222222121222121222122212221222122212222222222222222222222222222222222222222211122212211112122112221222122212221221121212221222122212121222122212221222122212222122111212222122112221222122212222222	1
762	11121211111111121111121112111211121112112222111111221112122211121112111211121222111112111211111112111211121112111211121121212111111121211121222122212221222122212222122112212222122122221222122222222222	1
763	12222222122122221221221112212211121112112222222222222112222222122212221221222212111112111211111112111211121112211211121122112121121121212121221122212221222122212222122112212222122212221222122212222222	1
764	22222221222222212221222122212221222122212222222222222222222222222222222222222222212121212211222122222221222121212221222111112221212121212111222122212121212122212222122112212222222212221222122222222222	1
765	11121122111111121111221112212211122122211111111211121112112211121112111211121112111111111111111111111111111111111111111111112111111111111111212111112121212111111111112112211111111111111111111111111111	1
766	12222122122111221221122112111121121112211121212211121112112211121122111211221122111111111111222111111111211121111111112111112121112111112121222112112221222112111121112112212121112111211122112211111121	1
767	11121211111111111111122112111211121112112222111211221122122211121112111211121222111112111211111112111211121112111211121121212111111121212121222122212221222122212222122112212221122122221222122212222222	1
768	11122122111111121111221122212221122122111111111211121112111211121112111211121112111111111111111111111111111111111111111111112111111111111111212111112121212111111111112112211111111111111111111111111111	1
769	11212121111111212111221122212221222122111111111111111111111111121111111111111111112111211111112111111111212121211121112111112121112111212221222112112221222112211121112112211121112111111111111111111111	1
770	22222222222122222221222122222221222122212221222222222222222222222222222222222222222122212221212122112221222122212221222122212221222122212221222122212221222122212222122112212222122222221222122222222222	1
771	22222222222122222221222122212221222122212221222122222222222222222221221122222222212122212221212122222221222122212221222121222221222122212221222122212221222122212222122112212222122212221222122212222222	1
772	22212222222122222221222122212221222122212221222122222221222122222221222222222222212122212221212122212221222122212221222111112221212122212221222122212221222122212222122112212221122212221221122212222222	1
773	22112222222122222221221122212221222122112221222122222221222122222221222122212221212122212221212122112221222122212221222111112221212122212221222122212221222122212222122112212222122112221222122212222222	1
774	22212222222122222221222122212221222122212221222122222221222122222221222122212221212122212221212122112221222122212221222111112221212122212221222122212221222122112222122112212221122112221221122212222222	1
775	22212222222122212221222122212221222122212221222122222221222122222221222222222221212122212121212122122221222122212221222111112221222122212221222122212221222122212222122112212222122212221221122212222222	1
776	22212222222122222221221122212221222122112221222122222221222122222221222122212221212122212221212122112221222122212211222121112221212122212221222122212221222122112222122112212221122212221222122212222222	1
777	22212222222222222221222222212221222122212222222222222222222222222222222222222222212122212221212112112221222122212211222111112221212122212221222122212221222122212222122112212221122212221222122212222222	1
778	22212222222122222221222122212221222122112221222222222222222222222222222222222222212122212221212112112221222122212211222111112221212122212222222122212221222122212222122112212222122212221222122212222222	1
779	22212222222122222221222222212221222122212221222222222222222222222222222222222222212122212221212112112221222122212211222111112221212122212222222122212221222122112222122112212221122212221222122212222222	1
780	22212222222122212221221122112211221122112221222122222222222222222222222122222222212122212221212122212221222122212221222121212221212122212221222122212221222122212222122112212221122212221222122212222222	1
781	22212222222122212221222122212221222122212221222122122222221222222222222222222212112111211111122111111111112111111111112111111121111111111211112112111111112112112222122112212222222222221222122222222222	1
782	22212221222122222221221122212222121122211222111211121112222211121111111111122222111122211211111122112221222122212211221121112121212121212121222122212221222122212221122112212221122112221221122212222221	1
783	22212221222122222221222122212222222122211212111111121112121211121111111111122222111122211211111122112221222122212211221111112121212121212121222122212221222122212222122112212221122112211221122212222221	1
784	22212222222122222221222122212221222122112221222122222221222122222221222222212221212122212221212122222221222122212221222121112221212122212221222122212221222122212222122112212221122112221222122212222222	1
785	12111112122121221211221122112221221112111111111111121111111211121111111111121112111112211111112111111111112122211111111111112121212112112111222112112221222112111121112112212121112111211121112111211121	1
786	11211122111111121111112112111221121112111111111111221111111111111111111111111111111111111111112111111121112112111111112111212121211121111121222122112221222122211111111112111111111111111111111111111111	1
787	11111211111111111111121112111211121112111212111111121112121211221112111211121222111112111211111122112211221112112211221121112121211121111111222122112221222122212221122112212221122112221222122212222222	1
788	22212221222122222221222122212222222122212222111111121112222211121112111211122222111122111211111122112221222122212211221121112121212121212121222122212221222122212222122112212221122112211221122212222222	1
789	11111122111111121111221122212211122122111111111111121112112211121112111211121112111111111111111111111111211111111111111111112111211121111111212111112121212111111111112112211111111111111111111111111111	1
790	11111112111111121111121112111211122112111112111211121112112211121112112211121122111111111111111111111111111111111111111111112111111121111111211111112121212111111111111112211111111111111111111111111111	1
791	11221122111111121111111112111221121112111111111111121111111111111111111111111111111111111111112111111121112112111121112111212121211121111111222122112221222112111111111112111111111111111111111111111111	1
792	22212221222122222221222122212222222122211222111111121112222211121111111111122222111122211211111122112221222122212211222111112121212121212121222122212221222122212222122112212221122112211221122212222221	1
793	11112122111111111111221122212221122122111111111211121112111211121112111211121112111121111111111111121111111111111111111111112121211121111111212111112121212111211111112112211111111111111111111111111111	1
794	11111112111111111111121112112211122122111122111211121112111211121112111211121122111111111111111111121111111111111111111111112111111121111111212111112121212111111111111112211111111111111111111111111111	1
795	12111112121111111211121112111121121112111112111111221112112211221111111211221122111111111111111111111111111112111111111111112111211121111111221112112221222112111121112112211111111111111111111111111111	1
796	11111112111111111111111112111121121112111111111111121111111211121111111111111112111111111111112111111121112112111111112111212121111121111111222122112221222112211111111112111111111111111111111111111111	1
797	11111122111111121111221112112221121112111111111111121112112211121111111111121112111121111111111111111111211111111111111111112111211121111111212111112121212111111111112112211111111111111111111111111111	1
798	22212221222122222221222122212222222122212221111111121112121211121111111111122222111122211211111122122221222122222211221111112121212121212111222122112221222122212222122112212221122112211221122212222221	1
799	11122122111111111111221122212221122112111111111211121112112211121112111211121112111111111111112111111111211111111111111111112111211121111111212111112121212111111111112112211111111111111111111111111111	1
800	11111112111111111111121112211221121112111112111211121112112211121112111211121112111111111111111111111111111111111111111111112111111111111111211111112121212111111111111112211111111111111111111111111111	1
801	22222122222222222221222222222222222222212222222122222222222222222222221222222222222121111211212122222221222121212221222122212121222121212221222122212221222122212222122112212222122222221222122222222222	1
802	22222221222122212221222122212221222122212211222122222212222222222222222222222212222121212221222122222221222122212221222111112121222121212121222122212211222122212221122111212222122212221222122212222222	1
803	22212121222121212121212122212121222122212221222222222222221222222221222122222212222121212221222122222221222122212221222111212221212122112121222122212221222122212221122111212221122112211221122212212222	1
804	22212222222122212221222122212221222122212221222122222222221222222221222222222212222121212221222122222221222122212221222211212221222122112121222122212221222122212222122111212222122212221222122212222222	1
805	22212222222121212121222121212221212121212221222222222222222222222222222222222222222121212221222122222221222122212221222211212121212121212221222122212221222122212221122111212221122112211221122112112221	1
806	22222222222122222221222122222221222122212221221222222222222222222222222222222222222121212211222122222221222122212221222211212121222121212121222122212221222122212222122111212221122212221222122212222222	1
807	22212222222121222221222122212221222122212221222222122212222222122211221122122222221122212211221122122221221122212221221111112121211121112111222122112221221122112222122111212222122212221222122212222222	1
808	12212222112121212121222121212221222122112222221222222122222222222212222221222222111112111221111122122221221112212221221121212121111121112121222122212221222122212222122112212221122112221222122212222222	1
809	12212222112111111111222111222211122112212222221222222122222222222212222221122222111112111221111122212221221112112221222121212111211121212121221122212221222122212222122112212221122112221222122212222222	1
810	12212222112121212121222121212221222122212222222222222122222222222212222221222222111112111221111122112221121112112211221121112121111121212121222122212221222122212222122112212221122112221222122212222222	1
811	12112222112111111111222111212221122112112222221222221122222222221212222221222222111112111221111122112221121112112211221111112111111111111111221122212211221122212221122112212221122112211221122212222222	1
812	12112211121112121211221112111211121112112222112222221122222222221222222221222222212121212221212122222221222122212221222221212121222121212121222122212221222122212222122112212221122212221222122212222222	1
813	12112221121112111211221112112211122112112222112222221122222222221212221211222222212121212221212122222221222122212221222211212111122121212121222122212221222122212222122112212221122212221222122212222222	1
814	12112221122112111211221122212211221112111211111222121112121222121211121211122222212111211211212122222222222111212221221221212111111121112111221122112121211122212222122112212221122112211222122222222221	1
815	12212222222122221211222122212211222122212222111222221122222222221222222221122222111122111211111122222221222122212211222221212111222122212121221122112221222122212222122112212221122112221222122212222222	1
816	22222222222222222221222222222221222122212222212222222122222222222222222221222222212122112221111122222221222122212221222221212121222121212121222122212221222122212222122112212222122212221222122222222222	1
817	22212222221122112211222122212221222122212221211122221112222222221211221121122222111122111211111122222221222122212211222121212121212121212121222122212221222122212222122112212221122112221222122212222222	1
818	22222222222122222221221122222221222222112222222222222222222222222222221222222222221121112211211122122211221121112211221122212121212121212221222122212221222122212222122112212221122122221222122222222222	1
819	22222222222122222221222222222221222122212222221222222222222222222222221222222222221121122211211122122211221121112211221122112121111121212221222122212221222122212221122112212221122112211221122222222222	1
820	22222222222122222221222122222221222122212221222222222222222222222222222222222222212122212221222122112221222122212221222121212221212122212121222122212221222122212222122112212222222222221222122222222222	1
821	11212122111111111111221122212221221122111111111111111111111111111111111111111111111111211121112111121121112111211121112111112121111111211221222112112221222112111121112112211111112111111111111111111122	1
822	11211121111111121111111112211121122112111111111111111111111111111111111111111111112111211121112111121121212121211121111111112121212121112221222112112221222112111121112112211111111111121111111111111112	1
823	21211122112211221121112112211121122112211111111111111111111111111111111111111111111111111111112111111121111111211111111111112111111111111211222112112221222112111111111112211111111111111111111111111111	1
824	21211122112211211121212112212121122122211111111111111111111111111111111111111111111111111111112111111121111111211111111111112121111121111211222112112221222112111121111112211111111111111111111111111111	1
825	11211121111111211111111112211121122112111111111111111111111111111111111111111111112111211111112111121121112111211121111111112111111111111211222112112221222112111121112112211111111111111111111111111112	1
826	11211121112111211121111112211121122112111211111111121112121211121111111111121212212121211221212122122221222121212221221111112121112111212211222122112221222122112222122112212221122212221222122212222222	1
827	11211121111111111121111112211121122112111111111111111111111111111111111111111111112111111111112111111121112111211121111111112111111111111221222112112221222112111121112112211111111111111111111111111111	1
828	11211121111111121121211112211121122112111111111111111111111111111111111111111111112111211111112111111121212121211121111111112121212121112221222112112221222112111121112112211111111111121111111111111111	1
829	11211121111111211121111112211121122112111111111111111111111111111111111111111111112111211111112111111121112111211121111111112111111111111221222112112221222112111111112112211111111111111111111111111111	1
830	11211121112111211111111112211121122112111111111111111111111111111111111111111111112111211111112111111121112111211121111111112121111111111221222112112221222112111111112112211111111111111111111111111111	1
831	11211121111111211111121112212221121112111111111111111111111111111111111111111111112111211111112111121121111111211121111111112111111111111211222112112221222112111121112112211111112111111111111111111112	1
832	22222212222222222221222122222221222122212222222222222222222222222222221222222222212121212221222122222221222122212221222121212121222121212121222122212221222122212222122112212222122212221222122212222222	1
833	22212121222121212121212122212121222122212222222222122212221222222222121222222212212121212221222122122221222121212221222111112121212121112111222122212211222122212221122112212221122212211222122212222222	1
834	22211121222121212121112111211121112121212222222222122212221222122222221222122212212121212221222122222221222121212221221111212221222122212121222122212221222122212222122112212222122212221222122212222222	1
835	22212121222121212121212112212121222122212221222222222212221222222221221122222212212121212211222122122211222121212221221111112221212122112121222122212221222122212221122112212221122112211222122112212222	1
836	22222121222121212121212122212121222122212221222222222212221222222221221222222222212121212211222122122221222121212221221111112221212122112121222122212221222122212221122112212221122212221222122212212222	1
837	22212121222121212121212122212121222122212221222122222222222222222222222222222222212121212211222122122221222122212221222111112221212122112121222122212221221122212221122112212221122212221222122212222222	1
838	22212121222121212121212122212121222122212221222222222212221222222221221222222212212121212211222122122221222122212221221111112221212122112121222122212221222122212221122112212221122212221222122212222222	1
839	22212121222221222121212121212121212121212221222222222222212122222221221122222222212121212211222122122221222121212221221111112221212122212121222122212221222122212221122112212221122112221221122112212221	1
840	22212121222121211121112112111111221112112221222222222222222222222211222122222222212121212211222122122221222121212211222111112221212122112121222122212221222122212221122112212221122212211222122212212222	1
841	12111111121111111211121112111111121112111122111211121112111211121112111211121112212122111111211111221111211121111121112111112111212121212121222112212121212121211121112112212121112111221122112211111121	1
842	22212121222121212121212122212121212122211211222122221212222222221222122222222212212121212221222122122221222121212221222111112121212121112111222122112211222121212221122112212222122212221222122212222222	1
843	22212221222121222121222121212221212121212222222222222222222222222222222222222222212222212221222222222221222122212221222111112121212121212222222122212221222121212222222112212222122212221222122212222222	1
844	12111111121121211211121112111211121112112122212211221112212211221122112211221122212122111111211111121111212122211111111111112121212121212121222112112221222111111121112112212122112111221122112211112121	1
845	22212221222122212221222122212221222122212212222222222212222222122222222222122212212121212221222122222221222121212221222211112221222122212121222122212221222122212222122112212222122222221222122222222222	1
846	22212222222122212221222122212221222122212221222222222222222222222221222222222222212121212221222122222221222122212221222211112221222122212121222122212221222122212222122112212222122222221222122222222222	1
847	22212222222122212221222122212221222122212221222222222222221222222222222222222212212121212221222122122221222121212221222111112121222121212121222122212211222122212222122112212222122212221222122212222222	1
848	22212121222121212121212122212121222122212221222122222222221222222221222222222212212121212211212122222221222122212221222111112211211122112221222122212221222122112221122112212221122112221221122212222222	1
849	12121122122211121211122122212221222112111111111111121112111211121111111211121112111111111111111111121111111111111111111111112121111111111221221112112121212112111121112112212111112111211111111111111111	1
850	22212222222122222221222122212221222122212222222222222222222222222222222222222222212122212221212122222221222122212221222111112121121121212221221122212221222122212222122112212222122212221222122222222222	1
851	22222222222122222221222122212221222122212221222122222222222222222221222122222221212122212221212122122221222122112221222111112221221122212211222122212211222122212222122112212222122212221222122212222222	1
852	22212221222122212221222122212221222122212222222122222222222222222222222222122222212121211221112112122221222121112221222111111111121111212211222122212211222122212222122112212221122212221222122212222222	1
853	22212222222122212221222122222221222122212221222122222222222222222222222222222222212121211211112112122221222122212221222111112221221112112211222122212221221122212222122112212221122212221222122222222222	1
854	22211121222121212121212121211121222122212222222222221212222222122222122222122222211121112221211112122211222121222211221111112221222122212211222112112221222122112221122112212221122212221221122212222222	1
855	22222221222222212221222122212221222122212222222222222212222222222222222222122222211121112221212112122211222121212211221111112221222122212211221122112221222122112222222112212222222222221222122212222222	1
856	22222221222122212221222122212221222122212222222222222212222222122222222222122222212121112221212112122221222121212211221111112221222122212211221122112221222122112222222112212222122212221222122212222222	1
857	22222222222222222221222122212221222122212222222122221211212222222222222212122222212122212221212122122221222122212211222111112221222122212221221122112221222122212222122112212222222222221222122212222222	1
858	22222222222222222221222122222221222122212222222222222222212222222222222122222222211122212221212122112211222122212211221111112221222122212221222122112221222122112222122112212221122212221222122212222222	1
859	21211121112211211121222112212221122122111111111111111111111111111111111111111111112111211111112111111121112111211121112111112121111111111221122112112221222112111111112112211121111111111111111111111111	1
860	12121112121111111211121112111111121112111122111111221112111211221112111211121122111111111111111111111111112112111111111111112111111111111111222112112221221112111111112112211111111111111111111111111111	1
861	11212121111111112121221122212221222122111111111111111111111111111111111111111111112111211121112111221121112121211121112111112121112111212221222112112221222112211121112112211121112111111111111111111112	1
862	11111112111111111111121112111211121112111112111211121112111211121112112211121122111111111111111111111111111111111111111111111111111111111111111111112121212111111111111112211111111111111111111111111111	1
863	22212221222122212221222122212221222122212221222122222222222222222221222122222222212121212221111122222221222121212221222211112121221121212111222122212211222122212222122112212222122212221222122222222222	1
864	22212221222122212221222122212221222122212221222122222222222122222221222122212211212121211221212122222221222121212221222211112121212121212121222122212221222122212222122112212221122112221222122212222222	1
865	22212221222122212221222122212221222122212211222122222222221222222221222222122212212122212221211122122221222121212221222111112111222121212111222122212211222122212222122112212222122212221222122212222222	1
866	11221122111211121111222112212221122112111111111111111111111111111111111111111111112111211111112111121121112111211121111111112121112111211121222112112121212112211111112112211121112111111111111111111112	1
867	22212222222122212221222122212221222122212221222122122212221222222221222222122222212121212221112122222221222121212221222111112111121121111111221122112221222122112222122112212221122212221222122212222222	1
868	22212221222122212221222122212221222122212211222122222222221222222221222222122222212121212221112122122221222121212221222111112111221121212111221122212211222122212222122112212222122212221222122212222222	1
869	22212111222121212221222122212221222122212122212211121112111211121111112211122122111112111121111111111121212122211121111111112121112111212111221112112211222112111121112112212121112111211121112211121121	1
870	22212222222222222221222122212221222122212221222122221212112122222221122112121221212122212221212122222221222122212221222111112121222121212121222122212221222122212222122112212221122212221222122212222222	1
871	22212222222122212221222122212221222122212222222222222222222222222222222222222222212121212221212122222221222121212221222111112221222122212221221122212221222122212222122112212221122212221222122212222222	1
872	22212222222122212221222122212221222122212221222222222222222222222222222222222222212121212211112122222221222122212221222111112211221122112111221122112221221122112222122112212222122212221222122222222222	1
873	22212222222122212221222122212221222122212221222222222222222222222222222222222222212121212211212122122221222122212221222111112211221122212111221122112221221122112222122112212221122212221222122222222222	1
874	22212222222122212221222122212221222122212221222222222222222222222221222222222222212121212211112122122221222122112211222111112211221122112111221122112221221122112222122112212221122212221222122222222222	1
875	11211122111211211111121112211221121112111111111111111111111111111111111111111111111111111111112111111111111111211121111111111111111111111121122112112221222112111111112112211111111111111111111111111111	1
876	22212221222121212121222121212221212121212221221122122212221222122211221222122212211121211211212122122221222121212221222111212121212121212121222122212221222122212222122112212221122112221222122112222222	1
877	22212221222122212221222122212221222122212221222122222222222222222222222222122212212121212221212122122221222121212221222112112221222122212121222122212221222122212222122112212222122212221222122212222222	1
878	11212121111111112121221112212221222122111111111111111111111111111111111111111111212121211121212111221121212121211121112111112121212121212221222112112221222122211121112112211121112111121111111111111112	1
879	11211221112111211121121122212221122112111211111111111111121111121111111111111211212121212221212122222221222121212221222111112121112121212221222122212221222122212222122112212221122212221222122212222222	1
880	22212121222121212121212122212121222122212211221122122212221222221211122222122212212121212221212122122221222121212221222111112121112121212121222122212221222122212221122112212221122112221222122212222222	1
881	22212221222122212221222122212221222122212221221122222212221222222211122222122212212121212221212112122221222121112221222111112111211121112211222122112211222122212222122112212221122212221222122212222222	1
882	22212122222121212221222122212221222122211111111111121112111211121111112211121112112111111111112111121111111111111111111111112111111111111211221112112211222112111121112112212121112111111121111111111111	1
883	22212222222122212221222122212221222122212221222122222222222222222221222222222222212121211211212122122221222122212211222111112221211122112211222122112221222122112221122112212221122212221222122212222222	1
884	22212222222122212221222122212221222122212221222222222222222222222222222222222222111121111221111122222221221122112211222121212121112121212121222122212221221122212222122112212221122212221222122212222222	1
885	22212222222122222221222122222221222122212221222122222222222222222221221222222222212122212221212122212221222122212221222121212221212122212221222122212221222122212222122112212222122222221222122222222222	1
886	22212121222121212121212122212121222122212222222222222222222222222222222222222222211121212221212122212211222121212221221121212221211122212221222122112221221122112221122112212221122112211221122222222222	1
887	22212122222121222121212122212111222122212221222222222222222222222222222222222222211122212221212122112221222121212221222121112221212122212221222122212221222122212222122112212221122212221222122212222222	1
888	22212222222122212221222122212221222122212221222222222222222122222221222122222222212122212221222122112221222122212221222121112221212122212121222122212221222122212222122112212222222222221222122212222222	1
889	22212122222121212121212122212111222122212211222122212211221122212221122122112221212121212221212122122221222121212221222121112221212122212221222122212221222122112222122112212222122212221222122212222222	1
890	22212221222122222221222222212221222122212222222222222222222222222222222222222222111122212221222122112222222122212221222121112221212122212121222122212221222122212222122112212222222222221222122212222222	1
891	22212222222121222121222122212221222122212221222122222222222122222221222222222222212122212221222122222221222122212221222121212221222122212121222122212221222122212222122111212222122212221222122212222222	1
892	22212222222121222121222122212221222122212221222122222222222122222221222122222221212122212221222122122221222122212221222121212221222122212121222122212221222122212222122111212222122212221222122212222222	1
893	22212222222121222121222222212221222122212222222222222222222222222222222222222222211122212221222122112222222122112221222121212221222122212121222122212221222122212222122111212222122212221222122212222222	1
894	22212222222122212221222122212221222122212222222222222222222222222222222222222222111122212211111122222221222122212221222121212111122121212121222122212221222122212222122112212221122212221222122212222222	1
895	22222222222122222221221122222221222122112222222222222222222222222222221222222222221111111211211122122211221121112211221122112121211121212221222122212221222122212221122112212221122112221222122222222222	1
896	22212122222222222221222122212221222122212122211221222122212221222122212221222122112122111211112122222121222122212221222221112121111121212111221122212211222121212121122112212121112112211222122221222121	1
897	11111221111111111111121112111211121112111212111111121112121211121112111211121212112121111211111122122211221121112211221111112121111121211111222122112221222122112221122111212221122112211221121112212221	1
898	12122112121211121211221122212121222122111122111211121122112221221112112221221122111111111211111111111111111111111111111122112111111121211111221122112121212122211111112112211111111111211111111111211121	1
899	22212222222122212221222122212221222122212221222222222222222222222222222222222222212122212221222122222221222122212221222121112221212122212121222122212221222122212222122112212222122222221222122212222222	1
900	22112122122121222211221122212221222122111112111111121111111211121111111111121112111112111111111111111111111112211111111111112111112111111111222112112221222112112122112112212111112111211111112211221111	1
901	12112211121112111111121122212221221112111211111111121112121211121111111211111212111112111211111112112211121112111211221121212111111121112111222122112221222122212222122112212221122112221222122222222222	1
902	12111112121111221211121122112211121112111111111111111112111211121111111111111112111112111111111111111111111112111111111111111111111111111111121112112221222112111121111112212111111111111111111111111111	1
903	11111221111111111111121112111211121112111211111111121112121211121111111111121212111121111211111122121211221112112211121111112111111111111111222112112221222122112221122112212221122112211221122112212221	1
904	12121122121111111211111112111111121112111122111111221112112211221112111211121122111111111111111111121111111112111111111111112111111111111111221112112221222112111111111112211111111111111111111111111111	1
905	11111221111111111111121112111211121112111212111211121112121211121112111211121212111112111211111122112211221112112211221111112111111111111111221112112221222122112221122112212221122112211221122212222222	1
906	11111122111111111111121112112211121112111111111211121112111211121111111211121112111111111111111111111111111111111111111111112111111111111111212111112121212111111111112112211111111111111111111111111111	1
907	22111122122111111211221122112211121122111122111111121112112221221112212211121122111112111111212111111111111112111111111111111111111111111111121112112221221112111111111112212111111111111111111111111111	1
908	11111211111111111111121112111211121112111211111211121112121211121112111211121212111121212211111122122211221121112211121111112111111111111111212111212121212121212221122112212221122112211221122112212221	1
909	22212222222122212221222122212221222122212222221222122222222222222212221222222222111111111211111122122211121111112211222111112121111111111111222122212221221122212221122112212221122112211221122112212222	1
910	22212121222121212111211122112111221122112211222212222212222222121221122122222212111121211211111122122221221121112221222111112121112121212121222122112211222122112221122112212221122112211221122112222221	1
911	22112122222122212211222122112211222122212112211221222122212221222122212221122122112122212221112112222121222122212221222111112221222122212121222122212221222121212122122112212122112222221222122221222122	1
912	11222122112211122121212122212221222122211122112111121122112221221112111221221122111111111211111111111111111111111111111122112111111121111111221112212121212112111121111111211111111111111111111111211121	1
913	12111122121111121221112112211211122112111122111211221122112211121122112211121122111112111111111111111111111112111111111111111111121111111111121112112211222112112121122112212111112111211111112211221112	1
914	22112122121121212221222122112211221122211122111211121112111211111121112211121112111111211211111111121121112111211121112121212121112111211111222112212221222122212122112112211111111111111111111121221121	1
915	22112122121121122221222122112211221122111121111211121112111211121122111211121112111121211211111111111121212122211121112121212121212121212111222122212221222122211121112112211111111111111111111111211122	1
916	11111112111111111111111111112111111211111111111111121112111211121111111211121112121111111111111111121111111112211111111112112121111111212211122112112221222112111121112112211111111111111111111211111111	1
917	12111112121111112211211122112111221122111121111111121112111211111111111211121112121111111211111111121122112112211121111112111121111111212211122112212221222112211121112112211121112111211121112221222121	1
918	12212212122122212221222122212221222122212222112211221112222211121112112211222222111122111211111112112211221122111211221122112111111111112111222122212221222122112222122112212222122212221222122212222222	1
919	11211212111111111121122112212221122112211222111111221112121211221122112211121222111111111211111112111211121111111211121111112111111112111111221112112211222122112221122112212221122112211221122112212222	1
920	22212222222122212211222122212221222122212222211222221122221222221222222211122222111122111211111122121221121112111211221111112121222121212111222122112221222122212222122112212222122212221222122222222222	1
921	12212222122121112221222122212221222122212222112111221122222211221122111211222222112122211211111122112221221122111211221111112121121111112111222122212221222122212222122111212221122112211221122212222221	1
922	11121111111111111111121111111111111111111122112211121112111211121112111211121112111111111111111111111111111111111111111111112111112111111111222112112221222112211111112112211111111111111111111111111111	1
923	22212221222121212121222122212221222122212222221122222212221222222212221222122212212122112221212122212221222122212221222111112221222122212211222122212221222122212222122112212222122222221222122212222222	1
924	12111122121111122221222122212221121112111112212111121112111211221112111211121122112122211121112111221121212122211121112111212121112121212121222112212221222112211121112112212111112111211111111111111111	1
925	22112221222122112211221122112211221122112221222222222222222222222211221222222222111121111211111122222222121111112221222221112111111111111111221122112211221122212221122112212221122112211221122212222221	1
926	21212122222121211111111122112111222112111122111211221122212221221122111221222122112121211211111122222121222122112221222211112221111122212121222122112221222122112121122112212121112112211221122111212121	1
927	22212222222122212221222122212211222122112221222222222222222222222211222222222222111122211211111122222222121112112221222221111111121111111111121112111211121122212222122112212221122112211222122212222221	1
928	22212121222122212221212122212121222122212222222222222222222222222221221222222222212121212211222122222221222122212221222211112121222121112211222122212221222122212222122112212221122222221222122212222222	1
929	11111112121111111111111112111211121112111111111211121112111211121111111111121112212111211211112112221121122121211221122111112121111111111221222112112221222112211121122112212111112112211221121111112111	1
930	11122112121111111111111112111211121112111111111111121111111111111111111111111111212111211211112112221121122121211221122111112121112111111221222112112221222112111121122112212111112112211221121111112111	1
931	22222122222221212121212122212121222122212222222222222222222222222222221222222222112121212221111122222221222111212221222121212121112121211121222122212221222122212222122112212221122122211222122222222222	1
932	22212122222121212121212122212121222122212121221222222222222222222222221222222122111121211221111122222221222121212221221121212121112121212121222122212221222122212222122111212221122112211221122122222221	1
933	22222122222221222121212222222121222122212222222222222222222222222222222222222222111121221211111122112211221111212221221122212121112121211121222122212221122122212222122112212222122112211221122122222222	1
934	22212122222221212121212122212121222122212222221222122222222222222212222222222222111121211221111122212221221111112221221121212121112111211121222122212221122122212222122112212221122112211221122212222222	1
935	22212122222221212121212122222121222122212222222222222222222222222222222222222222111121211211111122122211221111112221221121212121112121211121222122212221122122212222122112212221122112211221122122222222	1
936	22212122222221212121212222212121222122212222221222222222222222222222222222222222111121211221111122112221221111112221221121212121112121111121222122212221122122212222122112212221122112211221121222222222	1
937	22212122222221222121212122212121222122212222222222222222222222222222222222222222111121221211111122222211221111112221221122212111112121111121222122212221122122212222122112212221122112211221122122222222	1
938	22212122222221222121211122212121222122212222222222222222222222222222222222222222111111111211111112112211221111112211221121112121112121212121222122212221222122212222122112212221122112211222122222222221	1
939	22222222222222222221222122212221222122212222222222222222222222222222222222222222111121211211111122112221222122212221222121212121222121211121221122212221222122212222122112212222122222221222122222222222	1
940	11212122111211122121212222212121222122221112112211121122112211121112111221121112111111111211111111121111111111111111111122112121111111111111222122212121211122211111111112211111111111111111111111111111	1
941	11112122112111112121211122212111222122211112212211121112112211121111111211121112111111111211111111121111111112111111111121112121111111111111121112212121212122211121112111211111111111111111111111111121	1
942	22212121222121222121212122212121222122212221222222122222222222222221122222222222111111211211111112222221121111111221222121112121112111111121222122212221222122212222122112212221122112211222122222222222	1
943	11112121112211121121212122212121222112211112112211121112111211121112111211121112111111111211111111111111111111111111111121211121112111111121122112212121212122111121122112211111111111111111111111111121	1
944	22112121221121112111211122212111211122112212222212122222222222221212121222222222111121111211111122222221221111112221222121212121112111211111222122212221222122212222122112212221122112211221122212222221	1
945	11111111111111111111111111211121112111112111112211121112111211121112111211121112111121111111111111111111111122111111111111112221222122211111222111112221222112111111112111111111111111111111111111111111	1
946	12212222122122111221222112222221122112112222222222222122222222222222222221222222112121212221112122222221221122112221222111112111121121211111221122212221222122112221122112212221122112221221122212222222	1
947	22212121222122212221212122212121222122212221222222222222222222222221221222222222111121112211221122122221221122212221222211112121222121111211222122212221222122212222122112212221122222211221122222222222	1
948	22212122222122212221212122212121222122212222222222222222222222222212221222222222112121212211122122222222222122212222222221212121222121212121222122212221222122212222122112212221122212211222122222222222	1
949	22212122222121212121212122212121222122212222222222222222222222222212221222222222112121112211122122222221222121212221222221212121111111211121222122212221222122112222122112212221122112211221122212222221	1
950	22212122222122212221212122212121222122212122212221222122212221222122211221222122212121212211222122222122222122212221222221212221222122212221222122212221222122212122122112212121112222211222122221222122	1
951	11211111112111111121111111211111111111211121112211121122112211221112111211121122112111111211111111121121112111211121111111112121112111111221222112212121212112211121122112211111112111211111111111111111	1
952	11211121111111111121111111211121112111211121111111121112112211121111111211121112111111211111111111111111112111211111111111112121122112111221222112112221222112211121112112211111112111111111111111111111	1
953	11111112111111112112211111212221211121111111111211121112111211121112111211121112212122212211111111121111212122211111111122112121112121112121212122112221222112111122112112212121112111211121111111222122	1
954	11111111111111111112111111112211111221121111111111121112111211121112111211121112111112211111111111121111211122211111111111112121112111112121212112112221222112111121112112212111112111211121112111211121	1
955	11222112111211122122212221212222212221222122111111121112111221121122112211121112212122212221211111121111212122212121111122212121212121212121222122212221222122111122112112212121112111211122111121222122	1
956	12111112122111111212121222212221121122211111111111111111111211111111111211121112112111111111112111121121111111111111111111112111111111111211221112112121212112111121112112211111112111211111111111111111	1
957	11112122112211122122212222222122222222221122112211121122112211221112111221221122111111111211111111121111111111111121111122212121111111111111222112212121212122211111112112211111111111111111111111211121	1
958	11121122111211112122212222222122222222221112112211121112112211121112111221121112111111111211111111121111112111111121111122212121111111111111222112212121212112211111111112211111111111111111111111211121	1
959	11112122112211112122212222222122222222221112212211121112112211221112111211221122111111111211111111121111112111211111111121111111111111111111121112212121211112111121112111211111111111111111111111211121	1
960	11112122112211112122211222222222222222221111212211121112112211221111111211121122111111111211111111121111111111211111111121111111111111111111121112212121212112111121112111211111111111111111111111211121	1
961	11112122111211122122212222222122222222221112112211121112111211121112111211121112111111111211112111121111112111111121111121111111111111111111121112212121112112111111111111211111111111111111111111111111	1
962	11112122111111112112211222222212221222121112212211121112111211221111111211121112111111211211112111121111112111211111111121111111111111111111121112112111111112111111112111211111111111111111111111111111	1
963	11112122111111112112211221222212222222121111212211121112112211121111111211121112111111111211111111121111112111111111111121111111111111111111121112112111111112111121112111211111111111111111111111111111	1
964	11112122111211122122212222222121222222221122212211221112111211121112111211221112111111111211111111121111111111111111111121211121111111111111121112112121212112111121112111211111111111111111111121221121	1
965	11111121111111111122111211211111112211221112112211121112111211121112111211121112112111111111112111121111212121211121111111111211111111111111121112112111112112111111112112211111112111211111111111111111	1
966	11111122111111112122212221222122222222221111112211121111111211121111111211121111111111111111111111121111112111211111111111111111111111111211121112111111111112111121112112211111111111111111111121111111	1
967	11112122111111112122212222222122222222221112111211121112111211121112111211121112111111111111111111121111112111111111111111111111111111111111121112112121112112111111112111111111111111111111111111111111	1
968	11111111111111111112111112211111111112121122111211121112111211221112112211221122112121211111112111121111212121211111111111112111111111112111222112112121212111111121112112211121112111211122111221221121	1
969	11111111111111111112111112111121111112121122111211121112111211221112112211221122112121211111112111121111212121211111111111112111211111112111222112212221222111111121112112211121112111211122112211221121	1
970	11111111111111121112111112222121111212221122212221221112112221221112112221221122222221211121212121221111212121211111111222212111112111112221222112212121212111111121112112212121112111211122112221221111	1
971	22111111121121122211221222112111221122112122212221221122212211222122212211122122111122212111111111121111211122111111111111112221212121211111222112112121212112112121112112212121112111211111111111111111	1
972	11111112112211112112222221222212211121112122111211121122112211221122111211121122111122211211112111121121212122211121111121212111212121111121222122212221222122211111112112211111111111111111111111211111	1
973	11111122112211222122222221222222212121122122111211121122112211221121111211121122112122211211112111111121212122212121111121212121212121212121222122212221222122211121112112211111111111211111111111211111	1
974	11111112112111112112222221212211211121111122111211121122112211221112111211121122111112111211111111121121212122211121111121212111111121111121221112212221222122211111112112211111111111111111111111211111	1
975	12111122122211111211221122212221121122211122112211221122111211221122112211221122212121212121212111221122212121211121112211112221212122112111222112112221222112211111112111212121111111211111111111111111	1
976	12212212122122212221222122212221222122212222212211221122222211221122112211222222111122111211111112122221222122212221221121212121211121112121222122212221222122212222122112212222122222221222122222222222	1
977	12212222122112212221222122212221222122211211111111221112122211221111111111121212112121211211111122222221222121212221222121112121122121211111222122212221222122212222122112212221122222221222122212222222	1
978	12212222122222222221222122212221222122212222212111221112222211221121112211222222112122211211111112122221222122211221221111112121121111112111222112112221222122112222122111212221122112211221122212222221	1
979	22212222222222222221222122222221222122212222222222222222222222222222222222222222111122212221112122222221221122112221222121212121222121212121222122212221222122212222122112212221122222221222122222222222	1
980	22212222222222222221222122222221222122212222222222222222222222222222222222222222112122212221112122222222221122112221222121212121222121212121222122212221222122212222122112212221122222221222122222222222	1
981	22212222222122222221222122212221222122212221222222222222222222222222222222222222112122212221111122222221221122112221222121212121222121212121222122212221222122212222122112212222122222221222122222222222	1
982	22212222122122222221222122212221222122212222212111221111222211221121112111222222112122211221111112121211222122211221221121112121222121212121222122212221222122212222122111212221122112221222122212222222	1
983	22212222222222212221222222212221222122212222222222222222222222222222222222222222112122212221112122222221222122212221222121212121222121212121222122212221222122212222122112212222122222221222122222222222	1
984	12212222122122222221222122212121222122212221212111221122222211221111112111212222212122212211112112122221222122211211221111112121121112112111222112112221222122112222122112212222122222221222122222222222	1
985	12212222122122222221222122212221222122212222212111221121222211221121112111212222112122211211112112122221222122211221121111112121121111112111222112112221222122112222122111212221122112211222122222222222	1
986	11112121112111212121212122212121222122212222112111121121222211121121111111112222212121212221222122122221222122212221122111112121112111112121212122212121212122212222122111212221122112221222122222222222	1
987	22212222222122212221222122212221222122112221222222222222222222222222222222222222111122211211112122222222221122112221222221212111121121212111221122112211221122212222122112212221122112211222122212222221	1
988	22212222222122212221222122212221222122212211222222122222222222222212221222222222112122211211111122222222222122212221222221112111121121112111221122112221222122212222122112212221122112221222122222222222	1
989	22222122222122222221212122212121222122212221222222222212221222222222222222222222212121212221212122112221222122212221222121112221222122212221222122212211222121212222222122212222222222221222122212222222	1
990	11112121112111111111111122222121222112112222111211221122222211221121112211222222212121211211111122122221222122212221221211112121111111111111222112112221222122112221122111212221122112211221122212222221	1
991	12222122122211222221222122212221222122211122111211121112112211221112111211221122111111121211111111111111111111211121111122212111111111211121221122112121211112111122122112211111112111211121111211222122	1
992	22222121221121222121212122212121222122212222222222222222222222222221122222222222121121211211111122222222222111112221222222212121111111111211222122212121212122212222122112212221122112211222122222222222	1
993	22212121222121212121212122212121222122212212222222222222222222221222121222222222122121211211112122222221222111212221222222212121111111111221212122212121212122212222122111212221122112211221122222222221	1
994	22212121222121212121212122212121222122212211222222222222222222221211121122222222112121211211112122222222222111212222222221212121111111111211212122212121212122212222122111212221122112211221122222222221	1
995	22212121222121212121212122212121222122212221222222222222222222221221122122222222122121211211112122222222222111212222222222112121111111111221212122112111211122212222122111212221122112211221122212222221	1
996	22212122222121212121212122212121222122212211222122222222222222221221121222222222122121211211112122222221222111212221221222112121111111111211211122112121212122112222122111212221122112211221122222222221	1
997	11111111111111111111111112111111121112111111111211121111111211121111111111111112111111211111111111121112111111111111111211111111111111111111121112112211222112111121122112211111111111111111111111111111	1
998	11222122111111122111221112212221221122111111111111111111111111111111111111111111111111111111111111111111111111211111111111112111111111212221222112112221222112111121112112211111112111111111111111111111	1
999	11211122111111111111221112212221221122111111111111111111111111111111111111111111111111211111112111121111111111211121111111112111111111111211222112112221222112111121112112211111111111111111111111111111	1
1000	22212221222122222221222122112221222122212211221222222222222222222211221122222212222121212211222122222222222122212221222211112121222121112121222122212221221122212222122111212221122212211222122212222222	1
1001	12211121122111121221122112211121122112211122112211221122111211121112112211121112112121211111122111121121211121111121111111112121212121212121222112212121212111211111112112111111111111111111111111111111	1
1002	22212222222122212221222122212221222122212222222222222222222222222222222222222222212122212211222122222221222122212211222111212121212121212121222122212221222121212222122112212222122212221222122212222222	1
1003	22212222222122212221222122212221222122212222222222222222222222222222222222222222212122212221222122222221222122212221222111212121222121212121222122212221222121212222122112212222122212221222122222222222	1
1004	22222222222222222221222222212221222122212222222222222222222222222222222222222222212122222221221122222221222122212221222122212121222121212121222122212221222122212222122112212222122222221222122222222222	1
1005	22222222222222222222222222212222222222212222222222222222222222222222222222222222212122212221222122222221222122212221222111212121222121212121222122212221222122212222122122212222122222222222222222222222	1
1006	22212222122122212221222122212221222122212222112211221122222211221122112211222222212122222221222122122221222122212221221111112111121121112111222112112221222122112222122111212222122222221222122222222222	1
1007	11111222111111111111121112111211121112111212111111121112121211221112111211121212111121111211111122122211221122212211121111112111111111111211221112112221222112112221122112212221122112221221122212222222	1
1008	11111121111111111121112112111111121112211111111211121112111211121112111211121112111111111111111111121111111112211121111211112121111111111211121112112111211112112121122112211111112111211111111111111111	1
1009	12112122121111111211221122212221221122111111111111121112111211121111111111121112111111111111112111121121111111211121112111112111111111111211221112112121212112111121112112211111111111111111111111111112	1
1010	11122122122111111111112112111221121112211111111111111111111111111111111111111111112111211221111112221121122111211221121111112121111111111211222112112221222112111121122112212111112112111221121111111111	1
1011	22112121222121212111212122212121222122212221222222122222222222221211121222222222111121111211112122222221221121112221222221112121111111112211222122212121211122212222122112212221122112221222122222222222	1
1012	11112121121111111111111112111211121112111111111111111111111111111111111111111111112111211211111122221122121111211221222211111111111111111211222112112211222112112121122112212111112112211221122211112121	1
1013	12212122122111221221222122212221222122211111111111121111111111121111111111111111111121211111112111111111211111211111111111112121111111111211222112111211121112111122112112212121112111121121111211111111	1
1014	12212222122122222221222122212222222122212222112121221122222211221122112211222222112122211211112112111221222122211221122111111111121111112211122112112211121112112222122111212222122212221222122222222222	1
1015	22212122222121212121212222212121221122212221222222222222222222222222221222222222111111111211111112112211222111212211221111111121111111111211222122112211121122112222222112212221122112221222122222222222	1
1016	22222122222221222121212122212121222122212221222222222222222222222222222222222222111111211211111112122221222112212211122111112121111111111211222122212211121122112222122111212221122112211222122212222221	1
1017	11122122112211111121112122212211222112211111112211121112112211121112111211121112111111111111111111111111111111111111111111111111111111111211121112111111111112111121122111211111112111111121111111111121	1
1018	11122122111111111111111122112221221112111111112211121112111211121111111211121112111111111111111111111111111111111111111111111111111111111211121112111111111112111121122112211111112111111121111121111121	1
1019	11112121111111111111111122212121122112111111111211121112111211121112111211121112111111111111111111111111111111111111111111111111111111111211121112111111112112111121122112211111112111111111111111111121	1
1020	11212122111111111121112122212121122112211111112211121112111211121112111211121112111111111111111111111111112111211111111111111111111111111211121112111111111112111111122111211111111111111111111111111111	1
1021	11111121111111111121112111211111122112211111111211121112111211121111111111121112111111111111111111121111111111111111111111111111111111111211121112111111111112111121122112211111112111111111111111111111	1
1022	11112122111111111121212222222121222212211112112211121112111211121112111211121112111111111211111111121111111111111111111111111111111111111111111112112111211112111111122111211111111111111111111111111111	1
1023	12212222122122212221222122212221222122212222112121221122222221221122112211222222212122211211112112112211221122211211121111112111121111112121221112112221221112112222122111212221122212221222122212222222	1
1024	12111112122211211211112112211221121112212121111111111111111111121111111111121111111112111211111112111111121112111211121111111111121111111111121112111211121112112122122112212121112212211222122211222121	1
1025	12212122222211212221222122212221222122211111111111111111111111121111111111111111111111211111111111111111111111111111111111111111121111111111121112111211121112112122122112212121112211211122112211122121	1
1026	11212122112111211111112112211111111112211111112111111111111111121111111211121111111111111111111111111111111111111111111111111111111111111111122112111211121111111111112111211111111111111111111111111111	1
1027	12212122122111222221222122212221222122211111112111121112111111121111111111121111111111111111111111111111111111111111111111112121111112111111222112111211121111112121112111211111111111111111111111111111	1
1028	12111111121111111211111112112221121122112122212221221122112211122122212211122122212122212211222112121121222122211221122111112221222122212121222112212221222112212122122112212121112212221222122211222122	1
1029	22122221221122112211221122112211221122212221222122222222222222222211222122222222212122212221111122122221222122212221222111112121122121212121222122212221222122212222122112212221122212221222122212222222	1
1030	12111122121211111211112122212221121122211112111211121112111211121112111211121112111112111211111112121111121112111211121111112121121111111111121112112221221112212121122111212111112112211221121111211111	1
1031	12121122121211221221212122212221222122211122112211121112112211121112112211121122111122211111111111121111112112111111112111111121121111211111122112112221222112212121122111211111112111211111112111211111	1
1032	22212121222121222121212222112111212122112221222122222211212122222211221122212221222122212221222122212221222122212221222122212221212122212221222122212221222121212221122122212222122122221222122212222222	1
1033	11111121112111112121222121212221212121211111111211121112111211121111111211121112111111111111111111111111112111111121111111112121111111111111222112212121212122211111112111211111111111111111111111111111	1
1034	22212121222121222121212122212122222122212221221122122222221222122211221122222212212121212211222122122221222121212221222111112221212122212121222122212221222122212222122112212222122212221222122212222222	1
1035	12212221122121212221222122212221222122212222112221221122222211221121112211222222212121212221212122212221222122212221222121212121212121212121222122212221222122212222122111212222122222221222122222222222	1
1036	12212221122121212221222122212222222122212222212221221122222211221122112211222222212122212221212122212221222122212221222121212121222121212121222122212221222122212222122111212222122112221222122212222222	1
1037	11112211111111112111221122212221221122112222112211221122222211221112111211222222212121212211212122112221222122222221222111212121112121212121222122212222222122212222122121212221122112211222122212222222	1
1038	22212221122121212221222122212221222122212222112211221122222211221122112211222222112121222211222122122211222122212211222121112121212121212121222122212221222122212222122111212221122222221222122222222222	1
1039	11212222111111112121222122212221222122212222112111121122222211221111111211222222112112211211112112121211222122211211121111112121111111111111222122112221222122112221122111212221122112211221122112212221	1
1040	12212221122121212221222122212221222122212222112111121122222211221121111211222222112121211211111112122211222122212211121121112121111111111121222122212121212122212222122111212221122212211222122222222222	1
1041	22212222122121212221222122212221222122212222112111221122222211221121111211222222112121212211122122112211222122212211222121112121212121212121222122212221222122212222122111212221122222221222122222222222	1
1042	12212221122121212221222122212221222122212222112111121122222211221121111211222222112111211211111112122221222122212211122121112121111111112121222122212221222122212222122111212221122222211222122212222222	1
1043	22212221122121212221222122212221222122212222111121221122222211221121112211222222112122211221112112112211222122212211222111112121212121212121222122212221222122212222122111212221122112211222122212222222	1
1044	12212222122121212221222122212221222122212222111111121112222211121111111111122222112121211211112112122211222122211211121111112121111111111111222122112221222122112222122111212221122112211221122212222222	1
1045	11212222112111212121222122212221222122212222112111121112222211121111111211122222112121211211112112121211222122211211121111112121112111111111222122112221222122112221122111212221122112211221122112212221	1
1046	12212221122111111211122122212221222122212222112211221122222211221122111211222222212122211221212122222221222122212221222121212121221121112121222122212221222122212222122111212222122112221222122222222222	1
1047	12212222122121212221222122212221222122212222112111221122222211221121112211222222112122211211112122222221222122212211222121112121122121212121222122212221222122212222122111212221122112211222122212222222	1
1048	11212221111111112121222122212221222122212222111111121112222211221111111111122222112121211211112122122211222122212211122111112121111111111111222122212221222122212221122111212221122112111221121112212221	1
1049	12212221122121212221222122212221222122212222212221221122222211221122112211222222212122212221222122222221222122212221222111112121222121212121222122212221222122212222122111212222122222221222122222222222	1
1050	11212221112111112111222122212221222122112222112111221112222211221121111211222222112121211211112112122221222122211211222111112121111111111111222112112221222122212221122111212221122112211221122112212221	1
1051	12112221121111111211221122212221222122112222111111121112222211221121111111122222212122211221212122222221222122212221222221112221212122212211222122212221222122212221122111212221122112211221122212222221	1
1052	12212211122111211211221122212211222122212222212221221122222221222122212221222222222122212221222122222221222122212221222221212221222122212121222122112221222122212222122111212222122212221222122212222222	1
1053	12112211122111111211122122212221222122112222211221121112222211221112111211222212212122211211112122222221222122212211222121212221222122112121222122212221222122212222122111212221122122221222122212222222	1
1054	12212221122211211221222122212221222122212222212121221122222221221121212211222222212122212211211122222221222122212221222121112121222121212121222122212221222122112222122111212221122112221222122212222222	1
1055	12212221122111211221222122212221222122212222212121221112222221221122112211222222212122212211111122212221222122212211221121112121222121112111222122112221222122112222122111212221122112221222122212222222	1
1056	12212222122111211221222122212221222122212222112221221122222211221122112211222222112122211211111122212211222222221211222112112121121111111111222112112221222112112222122111212221122212211222122222222222	1
1057	12212222122211211211222122212221222122212222111121121122222211221112112211122222112122211221111122212221222122221221222121112121121111111111222112112221222112112222122111212221122212211222122212222222	1
1058	12212221122221211211222122212221222122212222212221221122222211222112212211222222112122212221112122212221222122212211222121112221222122111111222122112221222122212222122111212222122222221222122222222222	1
1059	12112211122111221211222122212221222122112222111221221112222221221122212211222222222122212221222122212221222122212221222121112121121121112111222122112221222122112222122111212222122222221222122222222222	1
1060	12112211121211111211222122212211222122112222111211221122222211221112112211222222111122211211111122212211222122111211222121112121121111111111222112112211222112112222122111212221122212211222122212222222	1
1061	12112221122111111211222122212221222122112222111121221112222211221111111211122222111122211211111122212211222122212211222121112121221121112111222122112221222122112222122111212221122112221221122212222221	1
1062	22212221222121212121222121212211221122112212222222222212222222222222221222222212212121212221212122222211222121212211221111112221212122112221222122112221222122212222222112212221122222221222122222222222	1
1063	22222222222222222221222222222121222222222222222222222222222222222222222222222222212122212221212122222221222122212221222121212121212121212121222122212221222122212222122112212222222222221222122222222222	1
1064	22212221122122222221222122212221222122212222111211121112222211121122111211122222111121212211221122212221222122212211222121112121212121112111222122112221222122112222122111212221122222221221122212222222	1
1065	22212222122122222221222122212221222122212222212211121122222211122122111211222222212121212221112122212221222122212221222111112221222122212121222122212221222122212221122111212221122112211221122112222221	1
1066	12222222121122222211222122222221222122212222112221221112222221221111111211222222222122212221221122112222222122212221222111112121222121212121222122212221222121212222122111212222122222221222122212222222	1
1067	12112221121112121211221122112211221122112222111211121112222211221112111111222222112122211211111122112211221122112221221121112121222121212121222122212221222121212222122111212221122112221222122212222222	1
1068	22222222122222222222222222212222222122222222111221221122222221221122212221222222222122222221221122222221222122222221222222122121222121112221222122222221222122122222122111212222122222221222122222222222	1
1069	22222222122122222221222222222221222122212222111121221122222221221122112211222222222122212221211122222221222122222221222122112121121121112221222122222221222122122222122111212221122222221222122222222222	1
1070	12112221121122121211221122112211121112112222222122222122222222222222222221222222112122212211112122222221222122112221222121112121222121212121222122212221222122212222122112212221122212221222122212222222	1
1071	22112222222122222211222122212211221122112222222222222122222222222222221221222222112122211211112122122221222122212221222121212121212121212121222122212221222122212222122112212222122212221222122222222222	1
1072	12112222122122111211221122112211121112112222222222222122222222222222222221222222112122211211112122222221221112112221222111112121121121212121222122212221222122212222122112212221122112221221122212222222	1
1073	12112222122122221211222122212221122112112221221122222112222222222211222121222222111122212221112122212221222112112221222121212121222121212121222122212221222122212222122112212221122112221222122212222222	1
1074	11112122112111222121112222112111221122211112212211121112112211221112111211121112212121112211221111111111212122211111111111112221212111111221222112212121212112111121112111211121112111111121111111111121	1
1075	22212222222222222221222122212221222122212222222222122222222222222222222222222222212122212121212122222221222122212221222122212221222122212121222122212221222122212222122111212222222222221222122212222222	1
1076	22122212221222212221222222212211222122112222222222122222222222222212221222222222112121222221112122212221222121212221222122212111222122212121222122212221121122212222122112212222122222221222122222222222	1
1077	11112122111211122111212122212221222122211112112211121122112221221112111221221122111111111211111111111111111111111111111122211111111121211121222122212121212122211121112112211111111111111111111111221121	1
1078	11212122111211122121212222212121222122211122111211121122112211221112111221121122111111121211111111111111111111111121111122111111111121211111222122212121212122211111112112111111111111111111111111211121	1
1079	11112122111211112121211122212211221122211112212211121112112211121112111211121112111111111211111111111111112111111111111121111111111111111111121112212111212122111121112111211111111111111111111121221121	1
1080	22222122121221222221222122212221222122212121111211221112112221221112112121221122111122121211112111121121212122111121111122212111111121211111222122212221222112211122112112212111112111211111111111222122	1
1081	11211111111111111111111112211111121112111111111111111111111111111111111111111111111111111111111111111111111112111111111111112111111111111211222112112221222111111121112112211111112111111111111111111111	1
1082	12111111122121222221212122212121221122211122111111121122112211121112111211121122111122211111111111221111211122211121112111212111212121212221221122112221222122112122112112212121112111221122112211222122	1
1083	11121111111111111111211111112121212121111122111211121112112211121112111211121112212111111211222111121121112122211121111122212111111121211111222112212121212122211121112112211111111111111111111111221121	1
1084	11111112111111111111211122212121222122111122111211121112112211121112111211121112212111112211222111121121112122211121111122212111111121212121222112212221222122211111112112211111111111111111111111111111	1
1085	22212121222222222221212122212121222122212221222122222222212122222221222222222211222122212221222122222221222122212221222111212121222121212121222122212221222122212222122111212222122212221222122212222222	1
1086	11221122112111221122212222222122122222211112111211221112111211221111111211221112222111211121212121221121112112211121112122212121112111212221222112212121212112211111112112211111111111111111111211111111	1
1087	12112122121122111211111112111111121112112211122222121112221222121211121221122212111121111211111122222222121112112221222221211111121111111111221112112211221122112222122112212221122112211221122212222221	1
1088	12111111121111111211111112111111121112111112212211121112112211121111111211121122111111111211111112111121221112111221121111112111111121111111221112112111211112112122122112212111112112211221121211222121	1
1089	11111111111111111121111111111111111112111111111121221111111121121111212111121111222221222222222222222122222222222222222222212121211121112221222112212121112111112121122111212121112122211222122111222122	1
1090	12111111121112111211111112112111121112111111111111121112111111111111211111121111222221212222222222222121222122222222222211212121221121212121222112112121212111112121122111212121112112221221122211222121	1
1091	12112111121112121211211112112111121122112211111122221112221222221211222211121211212121212222222122222221222122222221222211112111211121112221222112112121212112212222122112212222122112221221122212212222	1
1092	22222122122222222221212122212111221122112211221122221122221222222222221221222212212121222221222122222221222122212221222222212111221121112121221122212221222121212222122112212222222222221222122222222222	1
1093	12211112121212221211212212212111121112112211111122221121221112221211222111221211222121212222222222222222222222222222222222212121221121112121222112212121211121212222122111212222122222221222122222222222	1
1094	11121112111111121111112111111111111112111111111121121111111121121111211111121111222221222222222222222121222222222222222222212121211121112221222112212221222111212121122112212121112112211222122211222122	1
1095	11121112111111121111112111111111111112111111111121121111111121111111211111121111222121222222222222222121222122222222222222212121211122112221222112212221222111212121122112212121112112211222122221222121	1
1096	22222122122222222221212122212121221122112211121122121112221222222212221221222212212121222221222122222221222122212221222222212111221121112121221122212221221121212222122112212222122222221222122222222222	1
1097	11222122112211222121212122212121222122211122112211121122112211221122111221221112111111111211111111111111111112111121112122111121111111111121122112112121212112111121122112211111111111111111111111222122	1
1098	12221122122212221221212122212111222122211211112111221112121211221121111211221212212121222221222122222221222122212221222122212111222121112121222122112221222122212222122112212222122222221222122222222222	1
1099	22112112221222212221212122112111222122112222222222222222222222222222222222222222211121212211221122122221222122212221222111112121211121112121222122212211221121112222122122212222122222221222122222222222	1
1100	12111111122112111211111122211111121112112212112211121112222221221112111211222222212122212211112122222221222122212211222111112121121111112111222122112221222122212222122112212221122212221222122222222222	1
1101	12112112121122211221211122212111221122212221111121211111221121211111111111112211222111111211211122222221222122212221222122212111221112112221222122112121212122212222122112212222122212221222122212222222	1
1102	11221121112111221121212112212121222122211122112111221112111211121122111211221112112121211121112111221111212122211111111111112121112111111121222112212221222112111121122112212121112111211121111111111121	1
1103	11121111111111221111111111111111111111211121111211221112111211221121112211221112212121211111222111121111212122212111111111112121212121112121212112112221221112111121122112211111112111121121111111111111	1
1104	12112212121112121211122112112211121112212121221121221112222221221112111221222122111112211221111122212221221122112221221121212121221121111121222122212221222122212222122112212221122212221222122212222222	1
1105	12212212121122212221222122112211222122112112222221121122221221121112111211222122111112111211111112112221221122112221221121212121111111112121222122212221222122212222122112212222122212221222122212222222	1
1106	12112212121112111211122112112211121112212112222221221112222221121112111211222122111112111211111122112211221112112211221111112111121111111111221112112211221122212222122112212221122112221222122212222222	1
1107	12112212121112111211122112112221121112212122221221221122222221221112111221222122111112111211111122112221221122112211221111112111121111111111221112112221222122112222122112212221122112221222122212222222	1
1108	11111121112111211121111112111111121112211212122111121112221211121112111211122212111122111211111122112221221122112221221121112121211121111111222122212211222122212221122111212221122112211221122112222221	1
1109	11212221112111222121222122212221222122211212121211121112221211121111111111111212112121212221112112122221222122212221221121112221212122212121222122212221222122212221122111212221122112211221122112112221	1
1110	11212121112111221121212122212121222122212222112211221112222211221112111211222222212121211211212112122221222222212211121121112111111111112221221112112221222122112222122111212222122112221222122212222222	1
1111	12212221122122222221222122212221222122212222112221221122222221221122112211222222222122212221222122122221222222212221221121112121121121112121222112112221222122112222122111212222122222221222122212222222	1
1112	12212222121122212221222122212221222122212222112211221112222211221122112211222222212122211221212122122221222222222221121111112121121111212121222112112221222111212222122111212222122212221222122212222222	1
1113	11212121111111212121212122212121222122212222112111121112222211221112111211222222111121211211112112112211222122212211121111112111111111111111222112112221222122112221122111212221122112211221122212222222	1
1114	12212222122122222221222122212221222122212222112211221122222211221112111211222222112122211211112112122221222122211221121121112111121111112111222112112221222122112222122111212221122112221222122212222222	1
1115	12212222122222222221222122212221222122212222112211221122222211221122112211222222112122221211111122122221222222211211121122212111121111112111222112112221222122212222122111212221122122221222122222222222	1
1116	11212121112111211121212122212121222122212222112211121112222211221112111211222222111121211211111112122211222122212211121121112111111111111111221112112221222122112221122111212221122112211221122212212221	1
1117	12212222122222222221222122212221222122212222112211221122222211221122112211222222112122211221212122112221222222212211121121112121222121112111222122112221222122112222122111212221122112221222122212222222	1
1118	12212222122122222221222122212221222122212222112111121122222211221111111111222222111121211211111112122221221122211211221111112111111111112111221112112211221122112221122111212221122112211221122212222222	1
1119	11212222112221222121222122212221222122212222112211221112222211221112111211222222111122111211111112111221221122211211121111112111111111111111221112112211221112112222122111212221122112221222122222222222	1
1120	12212221122122222221222122212221222122212222212121221122222211221122112211222222112122211211111112122221222122211221121111112121121112111111222112212221222122212222122111212221122112211222122212222222	1
1121	12212221122222222221222122212221222122212222112111221112222211221121112211222222212122211221112112122221222122211221221111112121121111112111222112112221222122112222122111212221122112211221122212222221	1
1122	11211121112111211121112122212121222122212222112111121112222211121111111111122222112121211211112112111221222122211211121111112121111111111111222112112221222122112221122111212221122112211221122112222221	1
1123	11212221112111212121222122212221222122212222112111121112222211121111111111122222112121211211111112112211221122111211121111112111111111111111212112112221221122112221122111212211122112111221121112212221	1
1124	12212222122122212221222122212221222122212222212211221122222211221122111211222222212122211221212122122221222122212221222121112211221122112111222112112221222112112222122111212221122112211222122212222221	1
1125	12212222122222212221222122212221222122212222112211221122222211221112112211222222111112111211111112112211221222221211121112111111121111111111121112112211121112112222122111212221122212211222122212222222	1
1126	12212221122112221221222122212221122122212222111111121112222211221111112111122222111122111211111112112221221122111211121111111111221121111111221112112221121112112222122111212221122112211221122212222222	1
1127	12212222122122222221222122212221222122212222112221121122222221221112112211222222111122111211111112112221221122211211121121111111121111111111222112112221121112112222122111212221122212221222122212222222	1
1128	22212222122122222221222122212221222122212222112221221122222221221122112221222222221122111211211112112221221122211211121122111111121111112211221112112221221112112222122111212221122212221222122212222222	1
1129	12112222122222221221222122212211222122112222111211221122222211221112112211222222111122111211111112112211121112111211121111111111121111111111121112111211121112112222122111212221122212211222122212222222	1
1130	12212221122222222221222222212221222122212222112221221122222211221112112211222222111122111211111112112211221122111211121111111111121111111111221112112221221112112222122111212221122212221222122212222222	1
1131	12212222122122221221222122212221122122212222112221221122222211221112112211222222111122111211111112112211221122111211121111111111121111111111121112112221121112112222122111212221122212211222122212222221	1
1132	12212222122222212221222122212221222122212222111111221122222211221112112211122222111122111211111112112211221122111211121112111111121111111111121112112221121112112222122111212221122212211222122212222222	1
1133	12121121122111121211121112211211122112211111111111121112111211121111111111221112111111111111111111111111111112111111111111112111111111111221221112112111212112111121122112211111112111211111111111111111	1
1134	11111122121111111111111112111111121112111121112111121112111211121111111111121111112121211211111112111121222122212221122111212121112121112221212112212221222112211121122112211111112112211221121111112111	1
1135	22222122222121222121212122212111222122212222222222222222222222222222222222222222222122112211212122222221222122212221221122112111112111112221222122212221221122212222122112212222122222222222222222222222	1
1136	11112122121111111111111111111211111111111111111111111112111111111111111111111111111111211211112122221111122112211221122111112111111111112221222112112211222111112121122111212111112112211221121111112111	1
1137	12112121111111121121112111212111122122112222112222121112222222221212121211122222111111111211111122122211121112112211121121112121111111111111222122112121111122112221122112212211122112211211122212222221	1
1138	22222121222221222121212222222121222222212222222222222222222222222222222222122222222121212221212122212221222122212221221122212221222122212221222122212221222121212222122112212221122222221222122222222222	1
1139	22112122122221222221222122212221222122211111111111121122111211121112111211221112111121211211111111121121212122211121111121212121222121212121222122212221222122212122122112212121112111211121111211222122	1
1140	11112122112111111121112111212121112111211121112211121112111211121121111211221112211121211111221111111111111122211121111111112121112111112121222112112221222112111111122112211111112111111121111111111111	1
1141	12111111121111111211111112211221121112111111111111121112112211121111111211121112112112211211112112221121122122211221122111212121122111212121222112112221222112212122122112212121112112211222122211222122	1
1142	12111111121111111211111112111111121112111111111111121112112211121111111111121122112111211111112111221121112122211121112111212121111121212121222112212221222112211111112112211111111111211111111111111111	1
1143	12111122121111211221112112211221121112111112111111121112111211121112111211121112111111111211111112221121122112111211121111111111122111111111121112112221222112212122122112212121112112211221122211222122	1
1144	11111111111111111111111112111111121112111212111211121112121211121112111211121212111111111211111112122211221122211211121212111111111111111111222111112221221112112222122112212221122112211221122212222222	1
1145	11111122111111111111111122112111121112111111111111121112111211121112111211121112111111111111111111121111111112111111111111111111111111111111121112112211222112112121122112211111112111211111111111211111	1
1146	12212222122212222221222122212221222122212222111211121122222211221112111211222222111121111211111122112211222222221211221122111111121111111111221112112221121112112222122111212221122122221221122212222222	1
1147	12112222121212221121222122212211222122112222111111121112222211221112111211222222111121221211111122122211222122112211221122211111121121111111221112112211221122112222122112212221122122221222122222222222	1
1148	12212222122222212221222122212221222122212222111221121122222221221112111211122222222121212211221122112221222222222221221121112121111121112121222112112221221112112222122111212222222222221222122222222222	1
1149	12212222122222222221222122222221222122212122121221221122222221222122112221222122111121211211111122112221222122112211221122212121122121211111222122212221222122212222122111212221122112211221122222222222	1
1150	12212222122122212221222122212221222122212222111221221122222211221122112211222222222121212221221122212221222222222221222121112111121121112111222112112221221112112222122111212222122222221222122212222222	1
1151	12212122222111212221212122212121222122211111111111121112111211121111111111121112111112211111111111121111112112111111112111112121111111111111122112112221222112112121122112212121112111211111111211221121	1
1152	22222122222111222221212122212121222122211121112111111111111111121111112211121111111112211111111111111111112112111111111111111111121111111111121112111211121112112122122112212121112111211121112211221122	1
1153	12112211121112111211121112112211121112112222211222221112222222121212222211122222111122111211111122122211222112112211221111112121122121212121222122112221222122212221122112212221122112211221122212222222	1
1154	22212122222111212221212122212121222122211111111111111111111111111111111211111111111112111111111111111111112112111111111111111121111111111111122112111211121111111121112111212111111111111111111111111111	1
1155	12211121122111221221112112111121121112211112112211121112111211121111111111121112112111111111111111221111112112211111112111112121112111112221222112112221222112212121112112212121112111111121111211111121	1
1156	11211211112111221111121112111211121112111212111211121112121211121112111211121212111121111211111122122221221122212211121111112121111111112121222112112121212112112222122112212221122112221222122212222222	1
1157	22222121222122222221212222212111222122112222221222222222222222222212221222222222222122111221212122222221221122212221222122212121122121112221222122212221222122212222122112212221122212221222122212222222	1
1158	22222212222122222221221122112211221122212222222222222222221222222222222222222222212121212221222122222222222122212221222221112111222121212121221122212211221121212222122111212221122212211222122222222221	1
1159	12111112121111121211112122211221221112111122112211222122112221221122112211121122111112111121111111111111111112111111212111111111121111111111121112112211221112112122112112212111112111211121111211221122	1
1160	22212222122222222221222122212221222122212122222221221122222221222122212221222122112122212211111122112221222122212211222122212121122121212111222122212221222122212222122111212221122212221222122222222222	1
1161	22212221122122222221222122212221222122212222112121221112222211121111111111222222222121212221222122122221222122212221121111112121212121112121222122112221222121112222122111212221122112221222122212222222	1
1162	22222222222222222221222122222221222122212222222222222222222222222212222222222222212122212221212122222221222122212221222221212121222121212121221122212211222122212222122112212222122222221222122222222222	1
1163	12222222122222222221222122212221222122212222112221221122222211221122112211222222111122121211111112112211222222221211121122111111121111111111221112112221121112112222122111212221122222221222122222222222	1
1164	12111112121211111211111112112211121112111112111211121122111211121112111211121112111112111211111112111111121112111211121111112121111111111111222112212211222112212122122112212122112112221222122211222122	1
1165	22212222222222212221222122212221222122112222221222122222222222222212221222222222111122111211111112112221222122212221222121212121112111112121222122212221222122212222122112212222122112221222122222222222	1
1166	12212212122122222221222122212211222122112222112211121122222211121112111211122222111122211211111112112221222222121221121121112111111111112111221112112211221112112222122111212222122222221222122222222222	1
1167	12212222122122222221222122212221222122212211222121221111222121121111111111112212111112111211111112112221222122212221221121212111221112112121222122212221222122212222122112212222122212221222122212222222	1
1168	12222222122222221221222122212222222112212222212211121112222221121112112211222222212122111221112122122221222222212222221111112111221121112121222122112221222122112222122112212222122212221222122222222222	1
1169	12111112121211111211111112111221121112111112111211121112112211121112112211121112111112111211111112111111121112111211121111111111121111111111121112111211221112112121122112212121112112211221122211222122	1
1170	12121122121111121211112112212221122112111112111211121112112211121112112211121112111112111211111112111111121112111211121111111111121111111111121112111211121112112122122112212121112112211221122211222122	1
1171	12111122122111111221212122112221122112111111111111121112112211121112111211121112111112111111112111221111111112111111112111111111121111111121121112111221222112212122122112212121112111221121112211222122	1
1172	22212222222122222221222122212221222122212222222222222222222222222222222222222222112122212211112122212221222122212221222121212121221121212121222122212221222122212222122112212221122212221222122212222222	1
1173	12112211121122112211221122112211221122112211112222221112221222221212222211222212212121212221222122222221221122212211222111112111221121112121221122112221222122112222122112212222122212221222122212222222	1
1174	12122212122112111221222122212221221112212112221221221122222221222122111211222122111122111211111122212221222122212221221111112121121111112111221122212221222122212222122112212221122212221222122212222222	1
1175	12112212122112211221222122212221222112211212112111221112122211221122112211122222112121111211112122122211222122212211221121112111121111111111221112112221222122112222122112212221122212221221122212222222	1
1176	12111211121112111211121112111211121112111211111111121112121211121112111111121212111111111211111122122211222122111211221121112111121111111111221112112221222122212222122112212221122112221221122212222222	1
1177	12112221121112111221122122212221122112211221112111221112122211221112112211121212112111111211112122122221222122112211221121112111221121111111221112112221221122112222122112212221122112221222122212222222	1
1178	12111111121111111211122122112211121112111112111211121112111211121112111211121112111112111111111111121111112122211111111111112111111111111111222112112221222112112121112112212121112111211111111111111112	1
1179	12112212121122211111121122112211221112212212212211121112221211222112212211122212111122112211111112122211222122211211221111112211221122111111221112112221221122112222122112212222122212221221122212222222	1
1180	12112222122112221221122112212221122112212211222121221111222121121111111111112212111122111211111122112221222122212221221121112111221122112111222122112221222122112222122112212221122112221221122212222222	1
1181	22122222221122222221222122212221222122212222222222222222222222222212222222222222111122212211111122212221222122212221222121212121222121212121221122212221222122212221122112212221122112211221122212222222	1
1182	22112112221122122211211122112111221122112211222222222222222222222212222222222222111122111211111122222211221122112211221121112111121111112121221122112211221122212222122112212221122212221221122212222222	1
1183	12121112121211121221212112212211221122211122111211121122112211121112111211221112112111222211111112221121221122111211121122211111122111211121121111212221222111112122122112212121112122221221122211222122	1
1184	22212222222222222221222122212221222122212221222122222222222222222221222122222222212122212221212122122221222122212221222111212221212122212221222122212221222122212222122112212222122222221222122222222222	1
1185	22222222222222222221222122212221222122112222221222222122222222222212222221222222212122212221212122222221222122212221222221212121222121212121222122212221222122212222122112212222122222221222122222222222	1
1186	22222222222222222221222122212221222122212222222222222122222222222222222221222222212122212221211122222221222122212221222122212121222121212121222122212221222122212222122112212222122222221222122222222222	1
1187	12212222122122221221122112122211121112112222222222222112222222222212221221222222112122211221111122212221222112212221222111212121121111211121222122212221222122212221122112212221122112211221122212222222	1
1188	22112222121122212211222122212211222122112222222222222122222222222222222221222222111122212211111122222221222122112221222121212111121121111111221122112211221122112222122111212221122212211222122212222222	1
1189	22212222122222222221222122222221222122112222222222222122222222222222222221222222111122122221111122212221222122212211222122212121222121211121222122212221222122212222122111212221122112211221122212222222	1
1190	22222222122222212221222122212221222122212222222222222122222222222222222221222222111122112211111122112221221122212221221122212111221121211111221122212221221122212222122111212221122212211221122212222222	1
1191	12212221122122212221221122212211121112212222222222222122222222222212222221222222212122212221212122222221222122212221222121212121222121212121222122212221222122212222122112212221122212221222122212222222	1
1192	12112121111111111111111111111111121112111211121212121112121222121211121211122212111121111211111122122222221112112211221211112111111111111111221112112211221122112221122112212221122112211221122112212221	1
1193	22222222122222222221222122212221222122212222222222222112222222122212221221222212212122212211111122222221222122212221222121212121222121212121222122212221222122212222122112212221122222221222122212222222	1
1194	22222222121222222211222122212211221122112222222222222112222222222212222221122212111122112211111122212221222122212221221121212111221121111111221122112211221122212222122112212221122212221222122212222222	1
1195	22212221122122212221222122212211222122112222221222122112221222122212221221122212111122111211111122112221222122212221221121212121212121112121222122212221222122212222122112212221122112221222122212222222	1
1196	12212222122122221221222112212211121112212222222222222112222222122212222221122212212122112211111122212221222122212221222121212121222121212121222122212221222122212222122112212221122122221222122212222222	1
1197	12212222121122221211221112212211121112112222222222222112222222122212221221122212112122112211111122112221222122212221221122112121221121212121222122112221222122212222122112212221122112221222122212222222	1
1198	22222222122222221221221122222211121122112222222222222112222222122212221221122212111122112211111122112221222112212211221122112111222121212121221122212221222122212222122112212221122112221222122212222222	1
1199	22212222122122221211221112222211121112112221221222122112222222122212221221122212112122212211111122212221222112212221222122212121222121212121221122212221222122212222122112212221122112221222122212222222	1
1200	22112222121222222221222122212211222122112222221222122112222222222212222221122212111122212211111122212221222122212221222121212111221121212121221122212211221122212222122112212221122212221222122212222222	1
1201	22222222122222222221222122222221222122212222222222222112221222222212222221222212112122122211111122122221222122212211221122212111222121212121221122212221222122212222122112212221122212221221122222222222	1
1202	12212222122122221221221112212211121122112222221222122112222222122212221221122212111111111211111122112211221112112211221111112121111121111111221122112221221122212222122112212222122112221221122212222222	1
1203	12212222122122221221221112212211121112112222221122122112221222122212221221122212111111111211111122112211221112112211221111112111111121111111221122112221221122212222122112212221122112221221122212222222	1
1204	22212222122122212221222122212211222122212221222122222112221222122211221121222212111122111211111122222221222122212211221121212121212121112121222122212221222122212222122112212222122112221222122212222222	1
1205	22212222112121222121221121212211221122112222222222222112221222122212222221122212111122211211111122212221222122212221221121112111111121112111221122112221222122112222122112212221122112221222122212222222	1
1206	22222222122122222221222122222221121112212222222222222112222222222212222221222222111122111211111122122221221112112211221111112111121121211121221122212221222122212222122112212222122212221222122212222222	1
1207	22212222122122221221222122212221122122212222222222122112222222122212221221122212112122111211111122122221222112212221221121112121222121212121222122212221222122212222122112212221122212221222122212222222	1
1208	22222222122222222221222122212221222122212222222222222112222222222212222221222212111122112211111122212221221122112221221122212121222121212121222122212221222122212222122112212221122212221222122212222222	1
1209	22212222122122222221222122212211222122112222221222122112221222122212221221122212111122111211111122112211221122212211221121112121112121112121221122112221222122112222122112212221122212221222122212222222	1
1210	22222222222122222221222222212221222122212222222222222222222222222222222222222222212122212221222122212221222122212221222121212221222122212121222122212221222122212222122122212222222222221222122222222222	1
1211	22222122222122222221212122212121222122212222222222222222222222222222221222222222212121212221222122222221222122212221222211212121222121212121222122212221222122212222122112212222122212221222122212222222	1
1212	22222222122222222221222122222221222122212212222222221122221222222222222221222212222122212221222122222221222122212221222122212121222121212121222122212221222122212222122111212222122222221222122212222222	1
1213	22222222122222222221222122222221222122212211222222221122221222222222222221222212222122222221222122222221222122212221222122212121222121112121222122212221222122212222122111212222122222221222122222222222	1
1214	22222122122222222221212122212111222122212221222222221122222222222222222221222222222221222222222122222221222122212221222222212121222121112121222122212121212121212222122111212222122222221222122222222222	1
1215	11121112111211121111122111111211111112111211121122121112121222121211221211121212222221222222222222222221222122212222222122212121112121112221222122212221222111212221122111212221122112211222122222222222	1
1216	22222222122222222221222122212221222122212212222222221122221222222222222221222212212122212221222122212221222122212221222122112111222121112211221122212211221121212222122111212222222222221222122222222222	1
1217	22222222122222222221222122222221222122212212222222221112221222222212221221222212212122222221222122212221222122212221222122212111222121112121222122212221222121212222122112212222122222221222122222222222	1
1218	12111211121112111211121112111211121112112222222221221112222221122112211221122212212122212221211122222221222122212221222121112121222121212121222122212221222121212222122111212222122222221222122212222222	1
1219	11121211112111211121222122212211221112211111122211121112121221221112111211121112212111211221212122222221222122212221222211112121111111112211222112112211222122212222122112212222122112221221122212222222	1
1220	11112122112111111111211122212111221122212221112111121112121211121111111211121212111121111211111122122211222122212211121111112121111111112111222112112221222122112221122111212221122112211221122212212221	1
1221	12212222122212221111222122212221222122212222111111221112222211221112112211222222111122221211111122122211222122211211221122212111121111111111221112112221222122212222122111212221122112221222122222222222	1
1222	22212222122122212221222122212221222122212221222121221111222121222121212221222222222122212221222122122221222122212221222111212111222121212121222122112221222122212222122111212222122212221222122212222222	1
1223	12112221111111111111222111111211221112111211121122221111221222221211222221121212222121212221222122222222222122212221222211112111111111112221222112112211221122112221122111212221122112211222122212212221	1
1224	11111111111111111121122111111211111112211111111121221111111121221111212211121111222121212221222122222121222122212222222211112121111121112221222112112221222111112121122111212121112112211222122111212121	1
1225	12222222112211211121222111211211222112211211121122221112221222221221222221222212212121222222222122222221222122212221222222212121112121112221222122212121212122212222122111212221122112211222122212222222	1
1226	22222221222122222221222122212221222222212221222222222222222222222221221222222222212121211211112122222222222122212221222221212111121121112121221122212211221122212222122111212221122112211222122212222221	1
1227	22212122222122222221221122212221222122112122212221222122212221222122211221222122111122211211111122122111221122112221221121112221212122212111222122212221222121112122122112212121112122221222122211222122	1
1228	22212121222122222221222222112221222122212122211221222112212221222112211221222122111122111211111112122111222122112221222111112221212122212121222122212221222121212122122112212122112222221222122211222122	1
1229	12112222121122111211121112112211121112112222221222222122222222222212222221222222111122111211111122222211221112112211221111112121121121212121222122212221222122212222122112212221122112211221122212222222	1
1230	22212121222121212121212122212121222122212221222222222222222222222211221222222222111121211211111122122221122111212221222211112121111111111211221122212111111122212222122112212221122112221222122222222222	1
1231	11211122111211211111211112212121222122111111111111111111111111111111111111111111111111111111112111111121111111211121111111112111111111111211222112112221222112111121112112211111111111111111111111111111	1
1232	22212122222221212121212122212121222122212211222122122222222222122211121122222212212121212211212122222221222121212221222111112121122121212121222122212221222122212222122112212221122212221222122222222222	1
1233	22212122222121212121212122212121222122212221222122222222222222222221222222222222212121211211212122112221222122212211222111212221221122212121222122212221222122112222122112212221122112221221122222222222	1
1234	12111111122111112211222122212111221122111121112211121112112211121112111211121122111111111111111111121111111111111111111111112221222122211211222112112221222112212121112112212121112111211111111121112121	1
1235	22212222222122212221222122212221222122212222222222222222222222222222222222222222212121211221212122222221222121212221222121212221212122212221222122212221222121212222122111212221122112211221122222222222	1
1236	12212211111111212111221121111211221122112211222222221122222222221211221221222222212121212211222122222222222122212221222211112111111111112111221122112111211122112222122112212221122112211222122222222221	1
1237	11212221111121212121222122212221212122212222112211121112221211221122111211222222212121211211212122222221222222222221222211112121111111111211222112212221222111212222122111212222122122221222122222222222	1
1238	22222222112221222121222121212221212122212212222222221112222222222222221221222212212122222221222122222221222122212221222222112111212121112111222122212221222121212222122112212222122222221222122222222222	1
1239	11111111111111111111111112111111121112111111111111121111111111121111111111111112111111111121111111121111111111111111111111112221211111111211222112112121212112211111111112211111111111111111111111111111	1
1240	22212121222121222121212122212121212122212222222222122222222222122222221222122222212122212221222122112221222122212221222121112211211121212211212122212121212121212222122111212221122222221222121212222222	1
1241	22222121222121212121212122212121222122212222222222122222222222221212121222222222111121211211111122122221222111212221221221112121111111111211222122212121111122212222122111212221122112211221122222222221	1
1242	22212122222121212121212222212121222122212211222222122222222222122211221122222222111121111211111122222221221111112221222121212121111121111111222122222221222122222222122112212221122112211221122222222222	1
1243	22212122222121212121212122212121212122212211222222222222222222221212121222222222112121211211112122222222222111212221222221212121111111111121212122212121212121212222122111212221122112211221122222222221	1
1244	22212121222121212121212122212121222122212211222222122222222222221211121122222222111121111211111122222221121111112211221121112121111111111111222122112111111122112222122111212221122112211221122112222221	1
1245	22212121222121212121212122212121222122212222222222122222222222221212121222222222111121211211111122222221222111212221221221112121111111111111222122212121211122212222122111212221122112211221122222222221	1
1246	22212121222121212121212122212121212122212221222222222222222222221211121222222222112121211211112122222221222111212221222221212121111111111121222122112111212121212222122111212221122112211222122222222221	1
1247	22222121222121222121212122212121222122212221222222222222222222221222122222222222111121211211111122222221221111112221222121212121111111111121222122212121211122212222122111212221122112211221122222222221	1
1248	12212122112211212121212121212121222122212222122222222122222222221212222221222222111121111211111122112211121111112211221122212121112121211121222122212121212122212222122112212221122112211221122112222222	1
1249	11111221111111111121122112211221122112212222122211121122222221221112111211222222111112111211111122112211121112112211221121112111111111111111222122212221222122212221122112212221122112211221122112212222	1
1250	22212122222221222121212122212121222122212212222222122222222222221211121222222222111121211211111122122221122111112221221121112121111111111111222122212121211122212222122111212221122112211221122222222222	1
1251	22212122222221212121212122212121222122212222222222222222222222222222222222222222111121211211111122222221222121212221222121212121112121211121222122212221222122212222122112212221122112211221122122222222	1
1252	22212112222121112121211122112111222122212222222222222222222222222222222222222212111121211211112122212221222121212221222121212121112121211121222122212221222122212222122112212221122112211221122222222222	1
1253	22212111222221212121212122212111222122212222221222122222222222222212221222222212112121211211112112212221222121212221221121212121111111112221222122212221122122212222122122212221122122221222122222222222	1
1254	22212111222121212121211122112111222122212222221222222222222222222222221222222212212121211211212112212221222121112221222121212121112111112221222122212221222122212222122122212221122112211222122222222222	1
1255	22212112222221212121211122112121222122212222222222222222222222222212222222222212111121211211112122212221222111212221221121212121112111211121222122212221222122212222122112212221122112211221122222222222	1
1256	22212111222121212121211122112111222122212221221222122222222222122212221222222212111121211211111112212221222121212221221121212221111112211121222122212221222122212222122112212222122112211221122222222222	1
1257	22212121222121112121212122112111222122212222222222122222222222222222222222222212111121211211111122212221222121112221222121212121111111111111222122212221222122212222122112212221122112211221122222222222	1
1258	22112112222121112121212122112111222122212222222222222222222222222222222222222212111121211211111122112221222121212221222121212121111111112121222122212211221122212222122112212221122112211222122222222222	1
1259	22112112221221112121212122112111222122212222222222222222222222222222222222222222111121211211112122212221222121212221222121212121111121112111222122212221222122212222122112212221122112211222122222222222	1
1260	22112112222221112121212122112111222122212222222222222222222222222222222222222222111121211211111122112221222121212221221121212121111121111111222122212211222122212222122112212221122112211221122222222222	1
1261	22222112222121112121212122122111222122212222221222222222222222222222222222222212221121211211111122212221222121212221222122212121111111112221222122212221222122212222122112212222122222221222122222222222	1
1262	11111111112111121111211112112111221122111111111211121112111211121112111211221112111111211211111111111121111112111121111111111121111111111221122112111221222112111122112122211111112111211121112221221121	1
1263	21112112112111122121211122112111221122111122112211221122112211221112111211221122112111211211112111111111112111211111111111111121111111111211122112112221222112112122112112211111112111211121112221222121	1
1264	11112122112211111111212122211111222112211112112211121112111211121112111211121112111111111211111111111111111111111111111121211121111111111121122112112121212112111121122112211111111111111111111111111121	1
1265	22212222222121212121222122212221222122212222222222222222222222222222222222222222222121212221222122222221222121212221222111212121112121212221222122212221222122212221122111212221122112211221122212212221	1
1266	11111112111111111111111112111111121112111122111211121122111211221112111211221112111112111111111111221111111112111111112111212121111111211121222112212221222112211121122112211111111111111111111111111111	1
1267	11212122112211111111212122212111222122211122112211121112111211221112111211221122111111111211111111121111111111111111111122212121111111111121222122212121211122211121112112211111111111111111111111221122	1
1268	11111121112111111121212122211121222122211121112211121112111211121112111211121122221111111111221111121111111111111121111111112121111111112121222112112121212112211111112111211111111111111111111111111111	1
1269	11112122112211121121212122212121222122211122112211121112112211221112111221221122111111111211111111111111111111111121111122112121111111111111122112112121212122111111122112211111111111111111111111211121	1
1270	11212122112211112121212222212121222122211122111211121112111211121112111211121122111111111211111111111111111111111111111122112121111111111111222112212121212122211111111112111111111111111111111111111111	1
1271	11212122112211222122212222222121222222221122112211121122112211221112111221221122111111111211111111111111211121111111111122212121211121211121222122212121212122211111111112211111111111111111111111111121	1
1272	11222122112211112122212222212121222222221122112211121122112211221112111221221122111111111211111111111111111111111111111122112121111111111111122112112121212122211111111112211111111111111111111111111111	1
1273	11111122111111111111212222211111222122211112111211121112111211121112111211121112111111111111111111111111111111111111111111111121111111111111122112112121212112111111111112111111111111111111111111111111	1
1274	11111221111111221111121112111211122112211222122211121112121211121112111211221222111121211211111122122211221121112211221111112111111111112111221122112221222122112222122112212221122212221222122212222222	1
1275	22212121222121212121212122212121222122212211222222122222222222221211121222222222111121211211111122122221121111112221221121112121111111111111222122212121212122212222122111212221122112211221122222222221	1
1276	22212221222121212121222122212221222122212221222222222222222222222211122222222222112121211211111122222221222111112221222221112121111122212221221122212221221122212222122112212221122112211221122222222222	1
1277	22212121222121212121212122112111221122212221222222222222222222221221122122222222111121111211111122122221222112112221222121212111111111111111221122212221122122212221122111212211121112211221121112212221	1
1278	11111111111111111111111112111211121112111112111211121112111211121112111211121112112111211111112111121111111111111111111111112111112111112121222112212221222112211121112112211111112111111121111111111111	1
1279	11121122111111121111111112121112121112111112111211121112111211121112111211121112111111111111112111121112111111111112111111112111111111111111222112112221222112111111112112211111111111111111111111111111	1
1280	11121122111111111111111222211111121112121112111111121112111211221111111211121112111111211111111111221111212121211111112121212121112111212121222112112221222112211121112112211111112111111111112111111111	1
1281	21221122112221222121212222222121222222211122112211221112112221221122112221221122121111111221111111111111111121211121111122212111111121212221222122212221222122211121112112211111112111111121111111221121	1
1282	11111121111111111111112112111111121112111122112211121112111211121112111211121112111111111111111111111111211111111111111111112111111121112111222112112211222122211111112112111111111111111111111111111111	1
1283	21221112111211222121212111212121212121211122111211121112112211121112111211121112111111211221122111121111112122211121111222212121112111211121222112212121212111211121112112211111111111111111111111221121	1
1284	11122122111211112111212121112121212121211112111211121112111211121112111211121112111111111211111111111111111112111121111122212121122112211121222122212121212122211111111111111111111111111111111111111111	1
1285	11111121111111111111122111111211111111111111111111121112111211121111111111121112111111111111111111111111111111111111111111112121111111111111222112112221222112112121112112211111112111211111111111111111	1
1286	11111111111111121121112112111111212112111212111111121112121211121112111211121212212121212211222112122221222121212221122111112121212121112221222122112221222121112222122112212221122112221221122112222222	1
1287	11111211111111111111221122112211122112212222222111121122222211221112112211222212111122211211111122222221222122212221221121112121212121212121222122212221222122212222122111212221122112221222122212222222	1
1288	11222122112211122121212222212221222122211122111211222122112221221112111221221122111112111211111111121111111112111111111122212121112121211121222122112221222122211121112112211111111111111111111111221122	1
1289	22212222222121222121222122212121222122212222222222222222222222222222222222222222111122212211111122212221221122212221221122212221212122212221222122212221222122212222122112212222122222221222122212222222	1
1290	22212222222121212121222122212221222122212222222222222222222222222222222222222222212122212221112122222221222122212221222111212221222122212121222122212221222122212221122111212221122112211221122212222222	1
1291	22212222222121212121222122212221221122212222222222222222222222222222222222222222112122212211121122222221222122212221222111212121111121212121222122212221222122212222122112212221122112211221122212212222	1
1292	11111221111111111111121122111211221122212222221211221112221211221112112211222222111122211211211122112221221122112221221121112121212121212121222122212221222122212222122111212221122112221222122212222222	1
1293	11111111111111111111111112111111121112111222121111121112122211221111111211121222111121111211111122112221221111112221221121112121211121111111212122112221222122212221122112212221122112221221122112212221	1
1294	11111211111111111111121112111211121112112222111211121112122211121112111211121222111112111211111122122211221122112211121111212111111111211121222122212221222122212221122112212221122112211221122212222222	1
1295	21112112221111112111221122112211211122111112111211121112111211121112111211121122111112111211111112121111122122111211121111112221212112211111222112112211222111112121112112212121112112211221122111212122	1
1296	11112122122111221111112112211211122112111111111111121111111111121111111111111111112121211221112122221122122121212221222211112111111111111211221112111211221112111121122111211111112112211221121111111111	1
1297	11121122111211211111112112211111121112211112111111221122112211221112111211221122112111211221112111121121112111211121112122212121112121211211222122212121212122211121112112211111111111111111111111211121	1
1298	22112111221122212211211122112111221122112221222222222222222222222222222222222222212121212221221122222221222122212221222211112111221121112111221122112211221121112222122112212221122222221222122222222222	1
1299	12121121121111121211111112111111121112111111111111121112111211121111111111121112112111111111111111121121112112211111111211112111111111111111221112112221222112111121112112211111112111111111111111111111	1
1300	12121121122111111221111112211221121112111111111211121112111211121111111211121112112111111111111111121121112112211111111111112111111111111111221112112221222112111121112112212121112111211121111211111111	1
1301	12222122122111222221222122212221222122211111111111121112111211121111111211121112111111211111111111121121112111211111112111111111121111111121121112112221222112112122122112212121112111221122112211222122	1
1302	12222122122111222221222122222221222122211111111111121112111211121111111111121112112111111111111111121121112111211121111111112111111111111111221112112121212112111111111112211111111111111111111111111111	1
1303	12221122122111221221122112211121121112111111111111121112111211121111111111121112112111111111111111121121112111211111112112112111111111112221221112112221222112112121112112212111112111211111111111111111	1
1304	12222122122111222221112122212121122122211111111111121112111211121112111211121112111111211111111111221121112112211111112111211111121111111121121112112221222112112122122112212121112111221122112211222122	1
1305	22222122122211222221222122212221222122211122111211121112112211121112111211121112111111111211111111111111111111111121111122112111111111111121221122112121212122111122122112211111112111211111111111222122	1
1306	12222122122111222221222122222222222122211111111111121112111211121111111111221112111111111111111111111111111111111111111111111111111111111211121112111111111112111122122112212111112111211122111211121121	1
1307	11122121121111121111111112111121121112111121112111121112111211121111111111121112111111111211111112111111121111211211121111112121111111211121222112112221222112111121122112211111112112111221121111112111	1
1308	11111121122111221111111112211121121112111122112211121112111211121112111211121112112111211211111112221121122111211221122112112121112111211121222112112221222112111121122112211111112112111221121111111111	1
1309	12121122122211211211112112211221122112211111111111121112111211121112111211121112112111211121112111111121112112211121112111112111121111111221122112112221222112212122122112212121112111221121112211122122	1
1310	11211122121211211121112112212221222112211111111111121112111211121111111111121112112122211211111112111121222121212221122111212121212121212221222122212221222122112122122112212121112112221221122211222121	1
1311	11212122111211222121222122212221222122211111111111111111111111111111111111111111112111211121112111111121212111211121111111112121212121112221222122112221222122211121112112211111111111111111111111111111	1
1312	12111121121111111221121112211121122112211121111111121112112211121111111211121112112111111111111111111111111112211111111111112121112111212221222112112221222112211121112112212111112111111111111111121111	1
1313	12212121122111212221222122212221222122211121111111121112112211221122111211121112112111211211112111211121111111211121112111112121112111111221222112112121212112211121112112211111112111111111111111121111	1
1314	11111121111111111121111111211121111121211111111111121112112211121112111111121112111111211111112111211121111111211121111111212121122112111221222112212121212112211121112112211111112111111111111111111111	1
1315	12112122121211212221222122212221222122211111111111121122112211121112111211121122112111211111112111111121112111211111111111112121111111111221222112112121212112111121112112211111111111111111111111121112	1
1316	12212122122111212221222122212221222122211111112211121122112211121112111211121122112111211121112111221121112121211121112111112121112111112221222112212121212112211121112112211111111111111111111111111111	1
1317	12212122122111212221221122212221222122211121111111121112112211121112111211121122111111111111112111111111111111111121111111112111111111111221221112112121212112211121112112211111111111111111111111111112	1
1318	11111112111111111121111111211121111111211111111111121112111211121111111211121112112111211111111111111111111111211111111111112121111111111221222112112221222112211121112112211111112111111111111111111122	1
1319	11211121111111221121111112211221222112211111111111111111111111111111111111111111112111211111112111111111112112211121111111112121111111111221222112112221222112111121112112211111111111111111111111111111	1
1320	11211111111111211121111112211221122112211111111111111111111111111111111111111111112111211111112111111121112122211121112111112121111111112221222112112221222112211121112112211111111111111111111111111111	1
1321	11212121112211212121222122212221222122211111111111111111111111111111111111111111112111211121112111111121112122211121112111112121111111112221222112112221222112211111111111111111111111111111111111111111	1
1322	11212121112111211121112111211121112121211121111111121112112211121121111111121112112111211121112111111111112122211111112111112121112111112221222112112221222112111111111111211111111111111111111111111111	1
1323	11211121112111212121222122212221222122211111111111111111111111111111111111111111112111211121212111221121212122211121112111112121112111212221222112212221222122211111112111111111111111111111111111111111	1
1324	11111121111111111121111111211121111111211111111111121112112211121111111111121112112111211111112111111111111111211111112111112121121112111221222112112221222112111121112112211111112111111111111111111111	1
1325	11211122112111211121222111212221212121211111111111121112112211121111111111121112112111211111112111121111112111211121111111112121121112112221222112112221222112111121112112211111112111111111111111111111	1
1326	11211121111111211121121112211221122122211111111111111111111111111111111111111111112111211121112111111121112121211121112111112121112111212221222112112221222112211121112112211111111111111111111111111111	1
1327	11211121111111211121111111211111112111211111111111121112112211121111111111121112112111211121112111111111112121211121112111112121222112212221222112112221222112211121112112211111112111111111111111111111	1
1328	11212122111111111121222122212221222122211111111111121111111111121111111111121111112111211111112111111121212111111111111111112111211121112221222112112221222122111121112112211111111111111111111111111111	1
1329	12111112121111111211121112111111121112111112111211121112111211121112111211121112112111211121112111121121212122211111112111212221222122212221222112212221222112211111112112212121112111211111111111111111	1
1330	11111112111111121121121111211211111111111122112211221112112211221122111211221122112121211121112111221121212121211121112111112111112121212221222112112221222112212121112112212111112111211121112211111111	1
1331	22212111221121212121212122212121212222212222221222122212221222122212221222222212212121211211222122112221222121212211222111212121112111112121222122212221222121212222122112212222122212221222122222222222	1
1332	22222211221121212121222122212221212222212222222222222222222222222222221222222222212111111211221112122211221121112211222111112121111111112121222122212221221121212222122112212222122112221222122212222222	1
1333	12222122122111222221212122212121222122211122112211221122112211221122112211221122112111211221112111121121112112211121112111211111122111211221121112212221222112212122122112212121112111221121112211222122	1
1334	12212122122112211221112122212121222112212221112211121112122211221112111211122212212121211221212122222221222122212221222111112121122111112221222122212221222122212222122112212221122212221222122222222222	1
1335	11111111111111111111111111211111111111111111112211121122112211121112111211121112111111211211111111111121112111211121111111212121112111111221222112112221222112211121122112211111112111211111111111111111	1
1336	11111111111111111111111111111111111111111121111111121122112211121111111211121122112111211211111111111121112112211121112111212121112111211221222112112121212112211121122112211111112111111111111111111111	1
1337	11111111111111111111111112111211121112111111111211121112111211121112111211121112111111111211111111111121111111211121111111112111111111111221222112112121212112111111121112211111111111111111111111111111	1
1338	12121112121111121211221122212211222122111111111211121112111211121112111211121112112111111211112111111121112111211121112111112111111111111221221112112121212112111121122112211111112111211111111211111111	1
1339	11111111111111111111111111111111111111111121111211121122112211121112111211121122112111211211111111111121112111211121111111212111112111111221222112112121212112111121122112211111112111111111111111111111	1
1340	11111111111111111111111111111111111111111111111211121122111211121112111211121112112111111211111111111121112111211121111111112121111111111221222112112121212112211121122112211111112111111111111111111111	1
1341	12212122121111212221222122212221222122211111111211121112111211121111111211121112112111111211112111121121112112211121112121112121111111111221222112112121212112111111112111211111111111111111111111111111	1
1342	11111122112111111121212121212111122122211111112211121112111211121111111211121112111111111211111111111111112111211111111111111111111111111211121112111111111112111121122112211111112111111111111111111121	1
1343	11112121111211111121212122221121222212211112111211121112111211121112111211121112111111111211111111121121111111111121111111111121111111211121112112112111212112111111122111111111111111111111111111111111	1
1344	12212122122211222221222122212221222122211121112111121111111111121111111211121111112111211111111111111111111111111111111111112121111112111111222112111211121111111121112111211111111111111111111111111111	1
1345	11212121112111212121112111212121112121211121111111121112111211121111111111121122111111211111111111111121111121211121112111112121112111211221222112212221222112211121112112212121112111211121111111111121	1
1346	11211112112111121121111112211221121112211111111111121112111211121111111111121112111111111111111111121121111112111111111111212121111111111221222112112121212112211121112112211111112111111111111111111111	1
1347	22212121222121212121212121212121212121212212221222222212221222122222222222222212222121212221222122222222222122212221222211212121212121112221222122112221222122212221122111212221122112211221122222222221	1
1348	22222221222122212221222122212221222122212211221122122212221222122211221122222212222121212211222122222222222122212221222211112121211121112221222122112221222122212221122111212221122112211221122212222221	1
1349	12212222122122212221222122212222222122212222111111121122222211221111111211222222112121211211112122222211222122212211222111112121121121112111222122112221222122112222122111212222122212221222122212222222	1
1350	22212222222122212221222122212221222122212221222222122222222222222211221222222222111121111211111122222222121111112221222221112121121111111111221122112221222122212222122111212221122112211221122212222221	1
1351	12222122122211222221222122212221222122211112111211121112112211121112111211121122112111211111111111121121111111111121112111111111121111211121121112112221222112212122122112212121112111221122112211222122	1
1352	11112122111111112111212222212111222122211121112211121112111211121112111211221112111111111111111111111111111112111111111111111121111111111121122112112121212112111121112111211111111111111111111111111111	1
1353	22112111222121112111211122112111221122212212222222122222222222222222121222222212111111211211111112112211122112111221121121112121111111111111222122212221222122212222122122212221122212211222122222222222	1
1354	11111111111111111111111111111111111112111211111122121111121122221211221111221211222221222222222222222222222222222222222222212121112121112221222112112121212111112221122111212221122122212222222222222221	1
1355	11121112111111121121112111111111111112111111111121121111111121121111211111121111222221222222222222222121222222222222222222212121211121112221222112212121212111212121122112212121112112211222122221222121	1
1356	11111112111111221121112111111121112112211111111121111111111111111111211111111111222221222222222222222121222122212222122222212121212122212221222112212221222111112121122111212121112112212222221121222121	1
1357	22222122122221222221212122212221222122211121111111221111111111111111112111121112112122211121112111211121212122211121112121212121222121212121222122212221222122211121112111211111111111111111111111111111	1
1358	12212221122112111221221122212221221122212222111211121112222211121112111111122222111111111211111112112211221122112211121111112111111111111111221112112221121112112222122111212221122112211221122212222221	1
1359	22212221222122212221222122212221222122212221112122221112222222221212222221122222111111111211111122121221122112211211222121212121122121212121222122112221222122112222122112212221122212221222122212222222	1
1360	22212222222222222221222122212221222122212221222222222222222222222222222222222222112121211221112122222221222122212221222121212121122121212121222122212221222121212222122112212221122212221222122212222222	1
1361	22222222222122222221222222212221222222212221222222222222221222222212222222222222212121112211222122112221221121112221222111112121222121212121222122212221222121212222122111212222122212221222122212222222	1
1362	22222122122221222221222122212222222122211111112211221122111211121122112211221122112111111211111112121121121111211211122111112121121111211121122112112221222112112122122112212121112212221222122221222122	1
1363	22212122122221222221222122212221222122211112112211121112111211121112111211121122111111111211111112121111121111211211121111112121121111211111122112112221222112112122122112212121112112221222122211222122	1
1364	22112222121122212221222122212211222122112222222222222122222222222222222221222222112121212211112122222221222122112221222121112111121121111111221122112211121122112222122111212221122212211221122212222222	1
1365	12112222122122212221222122212211221122112212221222122122222222222212221221222222111121111211111122122221221122112221222111112121111111111111222122212221222122212221122111212221122112211221122112222221	1
1366	22212221122122212221222122212221222122212221222122222122222222222222222221222222112111111211112122212221222122212221221121112121122121112121222122212221222122112222122112212222122212221222122222222222	1
1367	22212222122122212221222122212221222122112222222222222122221222222222222221222222112121111211111122122211121122111221221121112121121121112111222122112221222122112222122112212221122212221222122222222222	1
1368	12122222122122221221222112212221122112112222222222222122222222222222222221222222111111111211111122112211121112112211121121112121121121211111221122212221222122112222122112212222122112221222122222222222	1
1369	12112222122122221221221112212211121112112222222222222122221222222222222221222222111121212211111122112221221122112221221121112121221121212111221122212221222122112222122112212221122112221222122212222222	1
1370	22212222122122212221222122212211222122112212222222222122221222222212222221222212111121111211111122112221221122112221221121112121211121212121222122212221222122112222122112212222122212221222122212222222	1
1371	12212222122122211221222112222221122112112222222222222122221222222212222221222212111121111211111122112221221112112221221111112111121111111111221112212221222122112222122112212221122112211221122212222222	1
1372	12112211121122212211222122212211222122112121121221221122222211222112112211222122111121211221111122212221222122112221222121112111121111111111221112112211121122112222122111212221122212211222122212222222	1
1373	22212212122122222221222122212221222122212122222221221112222221222112212221122122111121112221111122112221222122212221221121112211221122211111221112112211222122112222122111212222122212221222122222222222	1
1374	12121211121112121211121112111211121112112221121121221112221211221111111111222212111121111211111122112211221122112211221111112121121121112121222122112221222122212222122112212222122212221222122212222222	1
1375	12111122121111111221112112211221121122211111111111121112111211121111111211121112111111111211111112221111122112211211121111111111121111111111121112112221222112112121122111211111112112211211121111111111	1
1376	12112122122111212221212122212121222122211121111111121112111211121111111111121112111111111111111111121111112112111111111111112111122111111111121112112221221112112121122111211111112111111111111111111111	1
1377	12111112121111121211111112111211121112111111111111121112111211121111111211121112111111111211112112221111121112211211122211111111121111111211121112112221222112112122122112212111112112221222121211122112	1
1378	12212222122112211221121122212221221112211211121211121112121211121112111211121212111121111211112122222221221122112211222111112111121111111211221112112211221112112222122112212221122212221222122212222222	1
1379	22222122122211222221212122222121222122211122111211121122111221221112112221221112121111211211111121111121111112211121112122211111122111211221121112212221222122212122122112212111112111211121111111222122	1
1380	22212122222122212221222122212221222122212122211221122112211221122112111221122122111111111211111112222111222121112221221111112221211112111111222122212221222121212122122112212121112112211221122221222122	1
1381	22212121222121212121212222212121222122222221222222122222222222222211221222222222111121211211111122222221222111112221222121212121112111111121222122222121212122222222122111212221122112211221122122222222	1
1382	22212122222121212121212222212121222122212221222222222222222222221211121122222222111121211211111122222221221111112221222121112121112111211121222122212121212122212222122111212221122112211221122222222222	1
1383	12222122122211222221222122212121222122211122111211121112112211221112111221121122111111111211111111111111111112111111111122212121111111111111222112212121212122111121122112211111111111111111111111211121	1
1384	22212222222122222221222122212221222122212221222222122222222222222222221222222222111121111211122122222221222121212221221111212121222121212121222122212221222122212222122112212221122212221222122212222222	1
1385	11212122112211222121212122212221222122211112112211121122112221221112111221221122111111111211111111111111111111111111111122111121111111211121122122212121212122211111112111211111111111111111111111111111	1
1386	11122122111211111111211122212121222122211121112211121122111211221112112211221112111111111221111111121111111111111111111122212121111121211121222122212121212122211121112112211111111111111111111111221122	1
1387	11212122111211122121212122212121222122211122112211121122112211221112111221221122111111111211111111111111111111111111111122211121111111211121122122212121212122211111111112211111111111111111111111221111	1
1388	11222122111211122121212222212121222122211112112211121122112211221112111221221122111111111211111111111111111111111111111122212121111111111111122122212121212122211111111112211111111111111111111111211121	1
1389	11111111111111111111121122112221121112111111111111121112111211221111111111221112111111111111111111111111111111111111111111112111111111111111221112112221222112112122112112212111112111211111112221221121	1
1390	11122122112211122121212122212121221122211112112211121112112221121112111221121112111111111211111111211121112111111121111122211121111111111121222112212121212112211111122112211111111111111111111111121111	1
1391	11212122111111112121211122212111222222211111111211121112111211121112111211121112111111111111111111121111111111111111111111111121111111111121122112112121212112211121112112211111111111111111111211111111	1
1392	11111122111111221121111111211111112111211111111211121112111211121112111211121112111111211111111111221121212111211121112111112121112121211211222122212121212122211121112112211111112111211111111121111111	1
1393	11211122112111211121112111212121112111211111111211121112111211121112111211121112111121211121111111211121212121211121112111212221212121211221222121212121212112211111112111211111111111111111111111111111	1
1394	11111112111111111111111111112111112111111111111111121112111211121111111211221112111111111211111111111111111111111111111121112121112111111111222112112221222122112122112112211111112111211111111221221121	1
1395	11111111111111111111111111111111111111111111111111121112111211121111111111121112111111111111111111111111111111111111111121112111111111111111221112112221222112112122112112211111112111111111111211221111	1
1396	22212121222121212221222122212221222122211111112111111111111111121121111111221112212121212121212111221121212121211121112111112221212122112221222112112221222112111121122112212121112111221121112211211121	1
1397	22222122122211222221222122212221222122211122111211121112112211221112111211221122111111111211111111111111111111111121111122112111111111111111221122112121212122111122122112211111112111111111111111222122	1
1398	22112211222122222221221222212221221122112222222222222222222222222222222222222222212121212221111112112221222121112211222111112221212121212211222122112121212122212222122112212222222212221222122222222221	1
1399	22212222122222212221222222212221222222212222112211221122222211221122212211222222212121222211222122122221222122212221221111112111121121112111222112112221222112112222122111212222122222221222122222222222	1
1400	22212222122122212121222122212221222222212222212211221122222211221122212211222222212121212221222112222221222222222221222111112221222122212121222122212222222122212222122121212222222222221222122222222222	1
1401	11111122112111111121211121222111122122211112112211121112111211121112111211121112111111111211111111111111111111211111111111111111111111111211121112111111111112111121122112211111112111111111111111111121	1
1402	12212221122121212221222122212221222122212222112211221122222211221112111211222222212121212221212122112221222122212221222111112121222121212121222122212221222122212222122111212222122212221222122212222222	1
1403	12222122122211221221122122212221222112211111112211121111111111121111111211111111111111211111111111111111111111111111111111111121111111111111122112111211121112111121122112211111112111111111111211111111	1
1404	12111122122111111221111122212221222112211112111211121112111211121112111211221112112111111111111111121111111112211111112111112121121111111111222112212211221112212122112112212121112111211122112211222121	1
1405	12111111121111111211111112111111121112111121111211221112111211221122111211121122111111111111111111121121112112211111111111112121112111212121222112212221222112111121112112211111111111111111111211121111	1
1406	22112112222121212121211121112111211121212211221222122222222222222212121222222212111111211211111122212221121111112221221121212121111111111121222122212221222122212222122112212221122112211222122222222222	1
1407	11112122112111222121212222212121222122211112112211121112111211121112111211221112111111111211111111111111111111111111111121111121111111111111121112112121212112111121122111211111111111111111111121221121	1
1408	11122121112111212121112222212121222122211121112211121112111211121112111211221112111111111111111111111111111111111111111111111111111111111211121112111111111112111121122111211111111111111111111121111111	1
1409	11212122112111222121212122212121222122211111112211121112111211121112111211121112111111111211111111111111111111111111111121111121121112111111121112112111212112111121122111211111111111111111111111221121	1
1410	22212122222122212221212122222121222122212122211221222122212221222112211221222122212121212211222122222122222122212221222121212221222122212221222122212221222122212122122112212121112212211221122221222121	1
1411	22212122222122212221212122222121222122212222222222122212221222122212221222222222212121211211222122222222222122212221222221212121222121212121222122212221222122212222122112212221122212221222122222222222	1
1412	22212122222122212221212122212121222122212212222222122222222222222222221222222222111121211221122122222222222122212221222221212121222121211121222122212221222122212222122112212221122212211222122222222221	1
1413	11111111121111111111111112111111121112111111111111111111111111121111111111111111111111211211111122221122122112211221222211111111111111111212121112111211222112112121122112212111112112211221122211212121	1
1414	12212222122122212211222122212221222122112212122211221112221211121112111211122212111121211211111112112211222122112221222121112121111111112121222122212221222122112222122112212222122212221222122222222222	1
1415	12212222122112212221222122212221222122112212111211221112221211121112111211122222111121211211111112112221222122212221221121112111111111112121222112212221222122112222122112212222122212221222122222222222	1
1416	12111211121112111211121112111211121112112222111111221112221211221112111211122212212121212211111122122221222122212221221111112111221121112121222122112221222122112221122112212221122112221222122212222222	1
1417	11111122111211121121212121212121212121211111111211121112111211121112111211121112111111111211111111111111112111111121111122211111112111211121212112212121212122211111122112211111111111111111111111211111	1
1418	22212121222121212121212121212121212121212211221222122212221222222211221222222212222121212211222122222222222122212221222211112121112121112221222122112221222122212221122111212221122112211221122112222221	1
1419	11111111111111111111111111111111111111111112111111121112111211121111111111121112111121111111111111111111211111111111111111112121211121111121212112112221222112111111121112211111111111111111111111111111	1
1420	22222122122122212221222122212221222122212112211221221112112221122122212211121112222221222221222222222121222122212221222111112221222122212121222112212221222111212122122112212122212212221222122211222122	1
1421	22212222222122222221222122212221222122212222222222222222222222222222221222222222112121212211122122222221222121212221222121212121222121212121222122212221222122212222122112212221122212221222122222222222	1
1422	11111111111111121111111112111111121112111112112211121112111211221112111211221122111111111111111111111111111111111111111111112111111111111111221112112221222112111111112112211111111111111111111111111111	1
1423	22212121222121212121212121211121222122212222222222222212222222222222221222222222112121211211111112112211222121212211221121112221212122112221222122212221222122112221122112212221122212221221122212222222	1
1424	21222112222121122121211122112111222122212222222222222222222222222222222222222212111121211211111122212221222121212221222121212121111111111121222122212211222122212222122112212221122112211221122222222222	1
1425	11222122112211221121212222212221222122221112112211121112112211221122111221221112111111211211111111111111111111111121112122111121111111211111122112212121212112211121122112211111111111111111111111221122	1
1426	22222122222222222222212122222121222122222211221122112211221122112211221122112211222121222221221122222221222122212221222122212121122121112221221122212121112121212222122111212222122222221222122222222222	1
1427	22212222222121222121222122212221222122212222222222222222222222222212222222222222112121211211111122222221221111112221222121212121112121211121222122212221122122212221122111212211122112111211121112212221	1
1428	22212122222121222121212122212121222122212221222222222222222222222222221222222212121121211211111122122221222122212221222122212121111121212221222122212221221122212222122112212221122112211221122222222222	1
1429	22212122222122222221212122212121222122212221222222222222221222222222221222222222122121211211111122122221222122212221222122212121211122212221222122212221222122212222122112212221122212211221122222222222	1
1430	22212121222122212221212122212111222122212212222222222212222222222222222222222212122121222221111122222221222122212221222122212221212122212221222122212221222122212222122112212221122222221222122222222222	1
1431	11111112111111112111211121112111111121111111112211121112111211121111111111121112121111111211111111121111112112111121111122211121111111212221122112112221221112111122112112211111112111111111111221222121	1
1432	12212222121112211211121112111211121112112211121222121112221222121212121221122212111121211211111122222222221112112221222221111111121111111111221112112211221122112222122112212221122112211221122212222221	1
1433	22212222122122212221222122112211221122212212121222121112221222221212121221122222212121212211111122222221222122212221222121112121122111111121222122212221222122212222122111212221122112211221122212222222	1
1434	22212222222222222221222122212221222122212212221222122222222222122212221222122222112121112211111122222221222112112221222111212121122121211121221122212221222122212222122112212221122212211222122222222222	1
1435	22212122222121212121212122112121221122212121222222222222222222222221222222222122111111211211111122122222222111112221221121212121111121111121222122212221221122212222122112212221122112211222122222222222	1
1436	22222222222122222221222122212221222122212121222222222222222222222222222222222122111111111211111122112221221122212221221121212121122121212221222122212221222122212222122112212222222212221222122222222222	1
1437	22222212222122222221221122112211221222212221222222222222222222222222222222222222212121212221222122222222222122212221222221112111221121112121221122212211221121112222122111212221122212211222122222222221	1
1438	22212212222121222121221122112211221122112221222222222222221222222221222122222222212121212221222122222222222121212222222211112111111111112121221122112211221122112222122112212221122112221222122222222221	1
1439	22222212222122222221222122112211222222212221222222222222222222222221222122222222212121212221222122222222222121212222222211112111222121112121221122112211221121112222122112212221122212221222122222222222	1
1440	22222212222122222211222122222211222122212222222222222222222222222222222222222222212121212221222122222222222121212222222211112111221121112111221122112211221121112222122122212222122212221222122222222222	1
1441	22212212222122222221221122112211222222212221222222222222222222222221222122222222212121212221222122222222222121212222222211112111221121112121221122112211221121112222122111212221122212221222122222222222	1
1442	22122212221222222221222122222211222122112222222222222222222222222222222222222222212121212221222122222221222121212221222121212111222121212121221122212211221121212222122122212222122222221222122222222222	1
1443	22222222222222222221222222222221222122212222222222222222222222222222222222222222212121222221222122222222222121212221222222212111222121212121221122212221222122212222122112212222122222221222122222222222	1
1444	22222222222222222221222222222222222222212222222222222222222222222222222222222222212121212221222122212221222121212221222122212111222121212121222122212221222122212222122122212222222222221222122222222222	1
1445	22222222222122222221221122222221222122212222222222222222222222222222222122222222212121212221212122222222222122212222222221212111121121112221221122212211221121112222122111212221122212221222122222222222	1
1446	12122212121112111211222122112211221112212222112222221122222222221221122211222222212121212221212122222222222121212221222211111111121121112221121112112211221122112222122112212221122212221222122222222222	1
1447	22212212222122222221221122212211222122212221222222222222221222222221222122222222212121212221222122222222222121212221222211112111221121112111221122112211221121112222122111212221122212221222122212222222	1
1448	22222222222122212221221122222221221222212222222222222222222222222221222222222222112121212221112122222222222122212221222221112111121111112121221122212211221121112222122111212221122112211221122212222221	1
1449	22212222222122222221222122212221222222212221222222222212221222222222222222222222112121211211112122222222221121212222222221111111121121112111221122112211221122112222122112212221122112221222122222222222	1
1450	22112112221221222111211122122111212122212222222222222222222222222222222222222222111121212211111122222222222121212221222121212121111121112121221122212211222121212222122111212221122112211221122222222222	1
1451	22212222222221212121222122212221222122212222221222122222222222222212222222222222111121211211111122222221121111112221222121212121112121211121222122212121112122212222122112212211122112211211121122222222	1
1452	22112112221221122121212122212121212222212222222222122222222222122212221222222212111121211211111122222221222111212221122121212121111111211121222122212221222121212222122111212221122112211221122222222222	1
1453	22212122222221222121212122112121222122212222222222222222222222222222221222222212111121211211111122222221222111212221222221212121111111111121222122212221122122212222122122212221122122221222122222222222	1
1454	22212122222221222121212122112111212122212222221222122222222222222212221222222212111121211211111122212221122111112221222121212121111111211121222122212221222121212222122111212221122112211221122222222222	1
1455	22212112222221222121212222222121222222212221222222222222221222222222222222222212111121211211111122222221221111112221222121212121112111211121222122212221222122212222122112212221122122211222122222222222	1
1456	22212112222121222121212122112111212122212222221222222222221222222212221222222212111121211211111122222221221111112221222121212121111111111121222122212221222121212222122111212221122112211221122222222222	1
1457	22212112222221222121212122222121222122212222222222222222222222222212222222222212111121211211111122222221221111112221222121212121111111111121222122212221222122212222122111212221122112211221121122222221	1
1458	22112112221221222121212122212121212122212222222222222222222222222212222222222222111121211211111122222221222121212221222121212121112111211121222122212221222121212222122111212221122112211221122222222222	1
1459	22212112222121222121212222112111212122212222222222222222222222222212222222222212111121211211111122222221222111212221222121212121111111211121222122212221122121212222122111212221122112211221122222222222	1
1460	22212111222121212121211122112111221122212221221222122222222222222222122222222212111111211211111112212221122111111221222121112121111111111111222122212221222122212222122112212221122212211222122222222222	1
1461	22212111222121222121212122212121212122212212221222122222221222122212222222222212111121211211111122212221221121112221221121211121112111211121122122212221122121212221122111212211122112211221121112212221	1
1462	22212122222121222121212122212121212122212212221222122222221222222212221222222212111121211211111122212221221111212221222121212121112111211121122122212221122121212221122111212211122112211221121112212221	1
1463	22212222222121222121222122212221222122212222222222222222221222222212222222222212112121211211111122222221221111112221222121212121112111211121122122212221122122212221122111212211122112211211121112212221	1
1464	22212112222121212121211121112111211121212211221222122222221222222212121222222212111111211211111122212221122111112221222121212121111111111121222122212221222122212222122112212221122112211221122222222222	1
1465	22212122222121222121212121112111212121212221221222122222222222122212221222222212111121211211111112212221122111112221221121212121111111111121222122212221222121212222122111212221122112211221122122222222	1
1466	22212111222121212121211122112121222122212222222222222222222222222222222222222212111121211211111122212221222111112221222121212121111111111111222122212121211122212222122112212221122112211221122222222222	1
1467	22212111222121212121212122112121222122212222222222222222222222222222222222222212111121211211111122112221222111112221222121212121111111111111222122212121212122212222122112212221122112211221122222222222	1
1468	22212122222121212121212122112121222122212222222222222222222222222222222222222212111121211211111122212221222111212221222121212121111111111121222122212221222122212222122112212221122112211221122222222222	1
1469	22212112222121222121212122212121222122212222222222222222222222222222222222222212111121211211111122122221222111112221222121212121111111111111222122212121211122212222122111212211122112111211121122222221	1
1470	22212111221121112121211122112111222122212222222222222222222222222222222222222212111121211211111122112221122111112221221121212121111111111111222122212211221122212222122112212211122112111211121112222222	1
1471	21112111111121112111211122112111221122111111112111121112111211121121111111121112111111111211111111111121112112111121111111111121111111111211121112111211121112112122112112211111112111211121111221222122	1
1472	22222222122122222221222122212221222122212222112111221111222211221122112211222222212221212221222112122221222122212221121111112121121111112121222112112221222112112222122111212222122222221222122212222222	1
1473	22212222222121222121222122212221222122212222222222222222221222222212222222222212111121211211111122222221221111112221222121212121112111211121122122212221122122212221122111212211122112211211121112212221	1
1474	22222212222122222211221122112211222122212211222222122212221222222211221122222212212121212211221122222222222121212221222211112111121121112111221122112211221121112222122111212221122212221222122222222222	1
1475	22222222222122222221221122212221222122212222222222122222222222222221221122222222212121212221111122222222222122212222222211212111121121112221121122212211121121112222122111212221122212211222122222222222	1
1476	22222222222122222221222122222221222222212221222122122222221222222221221122222222222121212211221122222222222121212222222211112111121121112111221122112211221122112222122111212221122212211222122222222222	1
1477	12222122121111122221222122222221222122211111111111121112111211121112111211121112112121111221112111121121212112211121112111212121222122211221222112212221222112211111112112211111111111111111111111111111	1
1478	22212122222121222221222122212122222122211111211111121112111211121111111211121112111122211211111111111121212121211121112111112121212121112221222112212221222112212122112112212121112111221121111221222121	1
1479	11212122112111112121212121212111222122211112112211121112111211121122111211121112111111211211111111111111112111211111112111111111111111111211121112111111111112111121122112211111112111111111111111111111	1
1480	22112222222122222221222122212221222122212221222222122212222222122222221222222222212121212221112122222222222122212221222211111111121111112221121112111211121111112222122111212221122212221222122212222221	1
1481	22222212222122212221222122212211222122212211221222122212221222122211121122222212211121211211221122222222221121112221222211112111121121111111221122112211221121112222122111212221122212221222122212222222	1
1482	22222222222121222121222122212221222122212221222122122222222222222221122122222222111121211211111122222221222122112221222211112111121112111211121112112211121112112222122111212221122112221221122112222221	1
1483	22222212222122212221222122212211222122212211221222122212221222122211221122222212211121211211221122222222221121112221222211112111121121111111221122112211221121112222122111212221122212221222122212222222	1
1484	12111112121112111211121112111111121112111111111111121112111211121111111111121112111111111111111111111111111111111121111111111111121111111111121112111211121112112121122112212111112111211111112111212112	1
1485	22212221222122122211221122112211222122212221221222122222221222122211221222222212111111111211111122222222121112112211222211111111121121111111121122112211121122212222122112212221122212221222122222222221	1
1486	12212222122122212221222122212221222122211211111111111111121111111111111111111211111121211211111122122221222122211211221121112111121111111111221112112221221112112222122111212221122112221222122212222222	1
1487	22222221222122212221222222212121222222212221222122222212222122222221222122222211222121212221212122222221222121212221222112112121222121212221222122212221222122212222122112212222122212221222122212222222	1
1488	12111111122111111211121112111111121112111111111111121112111211121111111211121112111111111111111111121121111111111111111111111111111111111211121112112111211112111111112112211111111111111111111211111111	1
1489	22212122222121212121212222212121222122212221222222122222221222222222221222222212111121211211111122122221222121212221222121212121111121211111222122212221221122212222122112212221122122211221122222222222	1
1490	22222222222222222221222122222221222122212222222222222222222222222222222222222222111121211211111122222221121111112221222122212111122121111111221122212221121122212222122112212221122122211222122222222222	1
1491	22212221222222222221222122212221222122212221221222122212222222122221222222122212212122212221222122112221222122212221222111112221222122212121222122212221222121212222122112212222222222221222122222222222	1
1492	11112122111111111111212122212211222122211111111111121112111211121111111111121112111111111211111111111111111111111111111121111111111111111111121112112121212112111121122112211111111111111111111121221122	1
1493	22212222222222222222222122212221222122212222222222222222222222222222222222222222112121212221211122222221222121212221222122212121222121212121222122212221222121212222222111212222122122221222122222222222	1
1494	22222222222222222221222222212221222122212222222222122222222222222222222222222222212121212211212112122221222122212221222111112221212122212121222122212221222122212222222122212222222222221222122222222222	1
1495	22212212222122212221222122212221222122212222222222122222222222222222221222222222111121111211111122122221221121112221222111112111122122111111221122212221222122212222122112212221122212221222122222222222	1
1496	22212122222121212121212122212121222122212222222222222222222222222222222222222222111121111211111122222221222112112221222121212111111121111121222122212221222122212222122112212221122112211211122122222222	1
1497	22212122222221212121212122222121222122212222222222222222222222222222222222222222111121211211111122222221222111212221222221212121112121212121222122212221222122212222122112212221122112221222122222222222	1
1498	22212122222121212121212122212121222122212222222222222222222222222222222222222222111121211211111122222221222111212221222121212121112121212121222122212221222122212222122112212221122112211221122222222222	1
1499	22212122222221212121212122212111212122212222222222222222222222222222222222222212111121211211111122222221222111212221222221212121112121212121222122212221222121212222122111212221122112211221122222222222	1
1500	22212112222221222121212122222121222122212222222222222222222222222222222222222212111121211211111122222221222111112221222121212121111111111121222122212221222122212222122111212221122112111211121122222222	1
1501	22212222222222222221222122212221222122212222222222222222222222222222222222222222111121221211111122222221221111212221222122212121122121211121222122212221221122212222122112212221122112211221122222222222	1
1502	22212112222121112121211122212121221122212221222222222222222222222222222222222222111111211211111112221211122111112221222111111121111111111221222122111211221112112222122112212221122112221222122222222222	1
1503	22212112222121112121212122212121222122212222222222222222222222222222221222222212111121211211111122222221222111112221222221212121112111111121222122212221222122212222122112212221122112211221122222222222	1
1504	22212111222121112111211122112111221122112221222222222222222222222222222222222222111111211211111112222221121111112221222221112111111111111111221122112211221122212222122112212221122112221222122222222222	1
1505	12111212121112111211121112211211121112112212221211121112221211121112111211122212111121211211111122122211221122112211222111112111121111111111221112112211221122212222122112212221122112221222122212222222	1
1506	22212222222122212221222122212221222122212222222222222222222222222222222222222222212121212221211122222221222121212221222111112221222122212221221122212221222122112222122112212221122212221222122212222222	1
1507	22212221222122212221222122212221222122212221222122222222221222222221222122222212212121212221112122112221222121212221222111112121122121212111221122212221222122212222122112212221122212221222122222222221	1
1508	22212222222122222221222122212221222122212221222122222222222222222221221122222222211121212211211122112221222121212221222111112121122121212121222122212221222122212222122112212221122212221222122222222221	1
1509	22212222222122222221222122212221222122212221222122222222222222222221222122222222112121211221111122122221221121112221222111112121222122212111222122212221221122212222122112212221122212211221122212222222	1
1510	22212211222122212221222122212221222122212221222122222222222222222221222122222222211121212221111122122221222121212221222111112121122121212111222122212221222122212222122112212221122212221222122212222222	1
1511	22212122222121212121212122212121222122212221222222222222222222222222222222222222111121211211111122212221222121212221222121112121112121211121222122212221222122112222122112212221122112211221122122222222	1
1512	22212221222122212221222122212221222122212221222222122222222222222221222222222222212121211221111112122221222121212221222111112121112111112111222122112221222122112221122112212221122212211222122212222221	1
1513	22212112222121212221222122212221222122111111111111121112111211121111111211121112112121211121112111121121111121211121111111112221222112112221222112112211222112112122112112212121112111211111111211122111	1
1514	12212122122111212221212122212221222122211111111111121122111211221121111211121112112111211121112111121121112122211121112111112221222112112221222112212221222112211121112112211111112111211111111111111111	1
1515	22212221222221212221222122212221222122212211222222222222222222222221222122222212212121212221212122122221222121212221222111112121222121212121222122212211222122212222122111212221122212211221122212222222	1
1516	22222222222222222221222122212221222122212221222122222222222222222221222122222211211121212221212122112221222121212221222112112121222121212221222122212211222122212222122112212222122222221222122222222222	1
1517	22212222222222212221222122212221222122212221222222222222222222222221222222222212212121212221112122122221222121212221222111112121222121212121222122212211222122212222122112212221122212221222122212222222	1
1518	22212222222222222221222122212221222122212211222122222222221222222221221122222212212121212221212122112221222121212221222111112121222121212121222122212211222122212222122112212221122222221222122212222222	1
1519	22212111122111212211222122212221222122211111111111121112111211121111111111121112112111211121112111111121112121211121111111112121112111211211222112112211222112112121122112212121112111211121111111112111	1
1520	22212121222222212221212122212121222122212211222122222222222222222222222222222212222121212221222122222221222122212221222111112121222121212121222122112211221122212222122111212221122212221222122212222222	1
1521	22212222222222212221222122212221222122212221222222222222222222222221222222222222212121212221212122222221222121212221222111112121222121212121222122212211222122212222122111212221122212221222122212222222	1
1522	22212222222122222221222122212221222122212211222122222222221222222221222122222222212122212221211122122221222121212221222111112121222121212111222122212211222122212222122112212222122212221222122222222222	1
1523	22212221222222212221222222212221222122212221222222222222222222222222222222222222212121212221212122122221222121212221222111112121122121212121222122212211222122212222122112212222122212221222122212222221	1
1524	22212222222222222221222122212221222222212221222122222222222222222222222222222222212121212221111122122221222121212221222111112121122121212121221122212211222122212222122112212221122212221222122212222222	1
1525	22212222222222212221222122212221222122212211222122222222222222222221222122222222211121212221211122122221222121212221222111112121222121212111222122212211222122212222122112212221122212221222122222222222	1
1526	22212222222122212221222122212221222122212211222122222212221222222211222122222212211121212221211122122221222121212221222111212121222121212121222122212211222122212222122112212221122212221222122222222222	1
1527	22212222222122222221222122212221222122212221222122222222222222222221222122222212112121212221112122112221222121212221222111112121222122212111222122212211222122212222122112212221122222211222122212222222	1
1528	22212221222122212221222122212221222122212222222122222222222222222222222222222222112121212221111122122221222121212221222111112121222122212111222122212211222122212222122112212222122222221222122222222222	1
1529	22212221222122222221222122212221222122212221222122222222222222222221222222222222111121211221111122122221221121212221222111112121122122212111221122212211222122212222122112212221122212211222122212222222	1
1530	22212212222122222121222122212221222122212221222222222222222222222212222222222222111121111211111122122221222121112221221111112111121111112121221122112211221122112222122112212221122212221222122222222222	1
1531	22222122122221222221222122222122222122211112111211121112111211221112111211221112112121211111112111221122111211211122112221112121121111212111222112112221222112212122112112212121112211221122112221222122	1
1532	11111111111111111111111112111111111112111122112211221122111211221122111211221122111111211111112111121121112111211111111111112121111111111121222112112111212111111121112112211121112111111121111211111111	1
1533	11112122112111221121112112211121122112211122212211221122112211221122112211221122112111111111222111111121111121211121112111112121111111112111222112112221222112111111112112211111112111111111111111111111	1
1534	12212212122112212221222122112211222122111211112111121112121211121111111211121212111111111211111112122211221122111211221121112121111111112121222112212221222122112222122112212222122212221222122212222222	1
1535	22212222122122222221222122212221222122211221112111221121122211121121112111221222212122212211222122112221222121212221222111112121222121112121222122112221222122112222122122212222122222221222122222222222	1
1536	12212222122222222221222122212221222122212221111111121121222111221111112111222221111121111211111122222211222122211211221122112111121111111111222112112221222112112222122111212221122112211221122222222222	1
1537	22122122122111122221222122222222222122211111112211121112111211121111111211221112112111211121112111121122111111211122112211111111121111111111121112112111212111112122122112212122112211221122112221222122	1
1538	22212222222122212221222122222222222122212221222222222222222222222222222222222222112121212221112122212221221121212222222111112121121121212121222112212221222121112222122112212222122222221222122222222222	1
1539	22222112122221222221222222222222222222211121111211121122111211121111111211121112111111211111111111121122111111111121112111112111121112112121221112112221221112112122112112212121112211221122112221222122	1
1540	22212222122122212211222122212221222122212222111222221112221222221212222211122222111111111211111122221211122111111211122121212121122121212121222122112221222122112222122112212221122212221222122222222222	1
1541	22211111121221222211221122112211222122112111211211121122111211122112211211222122111121111111111111111111111111111111111111112211221112111111221112112211221111112122112112212122212221221122112221222122	1
1542	22221112122221222221222122222212222122211121111211121112111211121112111211121112112111211121111111121122111111111122112121112121122111212121222112212121212112112122112112212121112211221122112221222122	1
1543	12112122122111211211222122112221221122111122111211121122111211121112111211221112111111111111111111111111111111111111112121212121111111212121222112112221222112211121112112211111112111111111111211121111	1
1544	12212222122122222121222222212221222122212211111111121112221211121111111211122212111111111211112112111211221122111211121111112111121111112211221112112221222122112222122122212222122222221222122222222222	1
1545	22212221122122212221222122212221222122212222112222221112221222221222221211122222111111111211111122121211122111111211122121112121121121112121221122112221222122112222122112212222122222221222122222222222	1
1546	12112121121211112222222122212211221122211111111111121112111211121111111211121112111111211121111111221121112112111111112111211121122111211121121112212221222112112122122112212111112111211111111211221111	1
1547	22212122222221212121212122212121222122212222222222222222222222222222222222222222111121211211111122222221222111212221222121212121112121212121222122212221222122212222122112212221122112211221122222222222	1
1548	22212121122121112221222122212221222122211122211211121122111211121122111211121112111111111111111111221111111111111121112222212211222122211111221112212221222112212122122112212121112211221121112221222122	1
1549	22212222222122212221222122212221222122212222222222222222222222222222222222222222222121212121222122222221222121212221222121212221222122212121222122212221222122212222122111212222122212221222122212222222	1
1550	22212222222122222221222122212221222122212221222122222222222222222221221122222222211121212211211122112221222121112221222111112121222121212121222122212221222122212222122112212221122212221222122222222221	1
1551	12222122122111222221212122222221222122211121212211221122112211221122111211221112111111111111122111111111111112111121112111112121121111112111222112112211221112111122112112212121112211221122112211222122	1
1552	21212122111111122122212222212222222222221112111211121112111211121112111211121112111111111211111111111111111111111111111121112111111111111111221112112221222112111121112112211111111111111111111111111111	1
1553	21212122112111112122212222212222222222221111111111121112111211121112111211121112111111111111111111111111111111111111111111112121111111111111222112212221222112211121112112211111111111111111111111121111	1
1554	21222122111211122121212222212222222222211122111211121122112211221112111221121122111111111211111111111111111111111111111122212111111111111111221112212221222122211122112112211111111111111111111111221122	1
1555	21212122112211222122212222212221222222211112111211121112111211221112111211121112111111111111111111111111111111111111111111111111111111111111222112112221222112111121112112211111111111111111111211221111	1
1556	21212122112111122121212222212221222222211112111211221112111211221122111211221112111111111111111111111111111111111111111111111121111111111111222112112221222112111121112112211111111111111111111211221111	1
1557	21222122112211122121212122222221222222211122111211221112112211221122111211221122111111111211111111121121111111111121112122212111111111111111221112212221222112211121112112211111111111111111111111221122	1
1558	21212112112111212122212222212222222222221112111211121112111211121112111211121112111111111211111111121121112111211121112121112121112111111111222112212221222122211121112112211111111111111111111111111121	1
1559	22212222222122212221222122212221222122212222222222222222221222222222222222222222112121212221112122212221222121212221222111112221222122212121222122112221221122212222122112212221122212221222122212222222	1
1560	21221111112111222122212221222122212221221111112211121112111211121112111211121112121111211221111111121121112121211121112122212121112111112221222112212221222112211121112112211111111111111111111111111121	1
1561	11111112112111111111111111211211111111211112112211221112111211221122111211121112111121112111111111111111211121211111111111112221222122212121222112112221222112111111112112211111112111211111111111111111	1
1562	11221122112111122121222122222221222122211111111111121112112211121112111211121122121111111111111111121111111111111111111122212121111111112221222112112221222112211111112112211111111111111111111111111111	1
1563	11222122111211122122212222212222222222221112111211121122111221221112111221121122111111111211111111111111111111111111111122212121111111111121222122212221222122211111112112211111111111111111111111111111	1
1564	11121112111211122121222121212111212121211122111111121112112221221112111211121122111111111211111111111111111111111111111122212121121122211121222122112221222122211111112112211111111111111111111111111111	1
1565	11221111111111221121122111222121112121111121111111121112112211121111111211121122221111111111111111121111111121111111111122212121122112112221222112112221222112211111112112211111111111111111111111111111	1
1566	11211121111111211112112211211111112211221112112211221112111211221112112211221112112121211111111111111111112111111121112111112121222112111121222112112221222112111111112112211111111111111111111111111111	1
1567	11212122112111221121112112211121122112211122212211221122112211221112111211221122112111111111222111111111212121211111112111112121111111112121222112112221222112111111112112211111112111111121111111111111	1
1568	11221122112211112121222121212221212121211112111211121112111221221112111211121112111111111211111111111111111111111111111122212121122122212121222122212221222122211111112112211111111111111111111111211121	1
1569	11212112112111112122212222212222222222221122112211121122112221221112111221221122111111111211111111121111112111111111112122212121111111212121222122212221222122211111112112211111111111111111111121221121	1
1570	11111112212211122121222222222222222122111122111211221122112221221112111221221122111111111211111111111111212111212121112122212121111121111111221122212221222122211121112112211111112111211111111121221122	1
1571	11111112212211122121222222222222222122121112111211121122112211221112111211221122111111111211111111111121212121212121111121212121111111111111221122212221222122211121112112211111111111111111111121111111	1
1572	12212222122112211211122122212221222112211212111111121112222211221112111211222222212121211211112122222221222121212211222111112121121111112111222112112221222122112222122112212221122212221222122212222222	1
1573	12212212122112211221221122212121221122212222111111121112122211221112111211122212212121212211222122222221222122212221222111112121221121112221222112112221222122112222122122212222122222221222122212222222	1
1574	12212222122112212221222122212121222122212221112211221122121211221122112211221212212121112211222122112211222122212211221111112111221121112111221112112221222122112222122112212222122222221222122222222222	1
1575	12211222122112211211122122211121122112211221111111221112122211121112112211121222112121111211112122112211222122212221221111112111121111111111221112112221222122112222122112212221122112221221122212222222	1
1576	12212222122112211211122122212211122112211211111111121112121211121112111111121222111111111211111122122211221121112211222111112121111111111111222112112121212122212221122112212221122112211221122212212222	1
1577	11211221112111211111221121111111211111211212111211221112121211121111111111221212211121212211212122122222222121212221221111112221211122112111222112112221221122112221122111212221122112211221122212222221	1
1578	22212221222122222221222122212211222122212221222222222222222222222221221222222222111121211211111122222222121111112221222221212111121121111121221122112221221122212222122112212221122112211222122222222221	1
1579	22212222222122222221222122222221222122212222221222222222222222222222222222222222111111111211111112122211121121111221222111112121121111212221222122212221222122212222222122212222222222221222122222222222	1
1580	22222222222122222221221122212222222122212211222222122222222222222212221222222222212121211221212122222221222122212221222111112221222122212221222122212221222122212222222112212221122212221222122222222222	1
1581	22212222122122212221222122212221222122212221222222122112222222122212221221122212111121111211111122222221222122212211221121112111121121112121222122112221221122112222122112212221122212221222122222222222	1
1582	22212222122122212221222122212221222122212222112222221112222222221222222211122222112111111211111122122221122111211211222121212121222121212121222122112221222122112222122112212222122212221222122222222222	1
1583	22222112122221222221222122222222222122221121111211121122112211221112111211221122111121211111111111121122111111211121112121112121121111112111222112212221221112112122112112212121112211221122112221222122	1
1584	22222112122221222221222122222212222122211111111211121112112211121112111211121112112121211111112111121122111111211121112111112121121111112121222112212221222112212122112112212121112211221122112221222122	1
1585	22212222122122212221222122212221222122212222112222221112222222121222222211122222111111111211111122121221121111111211122121112121121121112121222122112221222122112222122112212222122212221222122222222222	1
1586	22212222222122212221222122212221222122212222111122221112222222221222221211222222111111111211111122222221122121211221222121212121122121112121222122112221222122112222122112212221122212221222122222222222	1
1587	22212222222222222221222122212222222122212222222122222222222222222222221222222222112121211211112122222221222121212221222121212121122121112121222122112221222121212222122112212221122212221222122222222222	1
1588	22212122222221212121212122212121222122212222222222222222222222222222222222222222111121211211111122212221222111112221222121212121112121212121222122212221222122212222122112212221122112211221122222222222	1
1589	22212222222222222221222122212221222122212221222222222222222222222222222222222222111121111211111122112211222122212221221121212121211121212111221122212221221122212222122112212222122222221222122222222222	1
1590	11111211111111111111221122212211221122111212111211121122221211121112111211121212111121111211111122122221222121212221221121112111211122112111221122112221222122212222122112212221122112211221122222222222	1
1591	12222222121122221221121112212211121112112222221122122112221222122212221221122212111111111211111122122221221112112211221111112111121111111111221112112221221122212222122112212221122112221221122212222222	1
1592	12212221122122222221222122212221222122212221112111121111222211221111111111212222112121211211112112122221221122111211121111112121121111111111222112112221222122112222122111212221122112211221122212222222	1
1593	21222221112121212121222121212221212121212221222221221122222221222122212221222222222121222221212122222221222121212221222122212221212122212221222122212221222122212222222122212222222222222222222222222222	1
1594	22222121122121222221222122222221222222212122212211221122212211222122211221222122222121211221212121222121212121211121212122212221212122212221222122212221222122211122112112212121112111211122112221221121	1
1595	21221211112111212121222121212221212121212222222221221122222221122122212221122222222121212121212122222221222121212221222222212221212122212221222122212221222122212222222122212222222222222222222222222222	1
1596	22212221222122212221222122212221222122212221222222222222222222222221222222222222111122211211111122222222121112112221222221212111121121111111221122112221221122212222122112212221122112211221122212222221	1
1597	22212221222122212221222122212221222122212221222122122222221222222221221122222222212121212211112122112221222121212221222111112121222121212111222122212221222122212222122112212221122212221222122222222221	1
1598	22212221222122212221222122212221222122212211222122222222222222122221222122222212212121212211112122112221222121212221222111112121222121212111222122212211222122212222122112212222122212221222122222222221	1
1599	12122122121211211221211122212221222122111112111211121112111211121112111211121112111112111111111111121111111112111111111111112121121111111111121112112221222112112121122111211111112111111111111111111111	1
1600	12111111121111211211111122211221121112111111111111121112112211121111111111121112111112211111112111221121112112211121112111212121122111211121122112112221222112212122122112212121112111211121112211222122	1
1601	12112121111111112111211121212111222122211212111212221122121222221212121211222212212121111211212122222211222121212211222111112111111111112221222122112221222122212222122112212221122212221222122212222222	1
1602	12212221122221212221222122212221222122212222212221221122222221222122212211222222212122212221212122222221222122212221222111112121121121112121222122212221222122212222122121212222122222221222122222222222	1
1603	11112121111111111111212112111211121112111112111211121112111211121112111211121112112111211111111111121111112111211111111111112121111111111111212112112221222112211121112112211111111111111111111111111111	1
1604	21222112111111112121211121212211211121111111111211121112111211121111111211121112111112111211111111121111111112111111111122111121111111111111212112112221222112111121112112211121112111111121111111221121	1
1605	11111111111111111111111111111211111111111122111111121112111211121111111211121112111112211111111111111111111112111111111111112121211121112111212112112221222112111121112112211111112111111121111111111111	1
1606	12111111122111211211111112211221121112111111111211121122112211221111111211221122112112211111112111221121212122211121112111212121121111212121222112212221222112212122112112212121112111211111112211222122	1
1607	12212112122211211211112122212221221112111111111111111122112111221111111111121111111112111111111111111111111112111111111111111111121111111111121112111211121112111122112112212111111111111111111211121111	1
1608	12111112122211211221121122111211121112111112111211121112111211121112111211121122111111111111111111111111111111111111111111112111111111111111221112112121212112112121112112212111111111211111111111111111	1
1609	22222122222221222221222122212221222122212122212211221122112211222122112211221122212122111111222111111111211122111111111111112121222111112121222112112221222112112122112112212122112211221122112221222122	1
1610	22212122222221222221222122212221222122212122212211121122112211121122111211221122211122111111222111111111111112111111112111112121222111112121222112112221222112112122112112212122112211221122112221222122	1
1611	22212122222221212221222122212221222122211121112111111112112111121121111111121121111111111111111111111111112111111111111111111111121111111211121112111211121112112122112112212121112111221122112211222121	1
1612	22221112122221222211221222222221222122211121112211121112112211121112111211121122111112111111111111121111111112111111111111112121222121212121222112112221221111112122112122212122112221221122112221222122	1
1613	22222112122221222211221222222221221122111122212211121112112211121112111211121122111112111111111111121111111112111111111111112121222121212121222112112221221111112122112122212122112221221122112221222122	1
1614	22221112122221222221221222222222222122111121112211121112112211121112111211221122221112111111211111111111111112111111111122212121122111212221222112212221222111212122112122212122112221221122112221222122	1
1615	22221112122221222221222122222222222122211112112211121122111211221112111211221112112122211111112111121121111112211112112121212121121111212121222112212221222112212122112112212121112211221122112221222122	1
1616	22222112122221222221221122222222222122111111111211221112111211121111111211121112112122211111111111121122211112211121112121212121222121212121222122212221222122212122112112212122112211221122112221222122	1
1617	12112111122111221211221122121211222112111112111111121112111211121112111211121112111121111111111111111111211111111111111111112121111121112111222122212121212122212122112112212111112111221121111211222121	1
1618	22212111222121212221222122212221222122211122112211221122112211221112111211221122112122211111212111121121212122211121111111112221221112212121222112212221222112212121112112212121112111211121111111121122	1
1619	22212121222221222221222222212221222122211122212211121122112211221122112211121112111122211111111111121111211122211121112111112221221122212221222122212221222122111122112112212121112111221122112211222122	1
1620	22222121222221222221222222212221222122211122212211121122112211221122112211121112111122211111111111121111111122111111112111212221222122212221222112212221222112212122112112212122112211221122112211222122	1
1621	11112122111111111111111112111211121112111112111111121112111211121111111211121112111111211111111111221121112112211121112121212121111111112121222112212221222112211111112112211111111111111111111111111111	1
1622	12111112121111111211122112111211122112111111111111121112111211121111111111121112112111111111111111121111111111111111111111112121111111111111222112112221222112111121112112211111111111111111111111111111	1
1623	11111111111111111111111112111111111112111122112211221112112211221112111211221122212122211211211111111111212121211111111121212121212121212121222112212221222121111121112112211121112111111122111111221111	1
1624	11111111111111111111111112111111111112111122111211121112111211121112111211221122111121211111112111121111211121111111111111112111211121112121222112112221222111111121112112211111111111111122111111121111	1
1625	11111111111111211111111112111111111112111122111211221112112211121112111211221112222121111111212121211111211121211111111122212111112111212221222112212221222111111121112112211121112111111121112211211111	1
1626	11111111111111111111111112111111111112111122212211221112112211221112111211221122222121211111212111221111212121111111111122212121112111212221222112212221222111111121112112211121112111211122112211111111	1
1627	11111111111111111111111112212121112112111122212221221112112221221112111221221122222221211111212121221111212121211111112222212121112111212221222112212221222111111121112112211121112111211122112211221111	1
1628	11111111111111111111111112112211221112111111111211221112111211221111111111121112112111211121112111121111112112211111112111212121112111211121222112212221222112211111112112211111111111111111111111111111	1
1629	11221121111221212121122111211221112121211122112211121112112211121112111211121122112122211121212111221121212122211121112111112121212121212121222122212221222112212122122112212121112111221122112211222121	1
1630	22111121122111212221222122212221222122212111211211121112111211121112111211121112111111211111111111111111112111111111111111112121112121111111211122212121212112211121112112212111112111211111111111111111	1
1631	11112121112111221121112112212221121112111111111111121112111211221111111111121112112111111121112111111111112121211111112111212121112121212221222112212221222112211121112112211111112111211111111111111111	1
1632	11211122112111221121112112221121112112211122111111121112111211121111111111121112112111111111122111211111112111111111111111112121211111112111222112212221222111111121111112211111112111211121111111111121	1
1633	12111111121111121211121112111111121112111122111211121112112211121112111211121122112111111111112111121111212122111111111111112121212121111121222112212221222111211121112112212121112111211121111111111121	1
1634	12212222122112221221122122212221122112212222111221221112222221221112111211222222111122111211111122222221222122212211221111212111121121212121222122112221222122112222122112212221122212221222122222222222	1
1635	12111211121112111211121112111211121112112222112221121112222211221112111211122212212122111211111112112211222122212211221111112111111111112111222112112221222122112222122112212222122222221222122222222222	1
1636	12111211121112111211121112111211121112112222212221221122222211221112111211222222212122212211212122122221222122212211221111112111222121112121222122112221222122112222122112212221122212221222122212222222	1
1637	12112211122122212211222122212221221122212211212211221112222211121112111211222212111112111211111122122211222222112211221121212111121121112121221122112221222122212222122112212222122212221222122212222222	1
1638	12212222122122212221222122212221222122212211212121221112222211221112111211222212111122111211111122112221221122112221221121212121221121212121222122212221222122212222122112212221122222221222122222222222	1
1639	12112211122112111211122112112211121112212212212211121112222211121112111211122222111122111211111122112211221122112211221121112111121111111111221112112221222122112222122112212221122112221221122212222222	1
1640	12212222122112212221222122212221222122112212111211121112221211121112111211122212111121211211111112112211221122212221221121112121111111112121222122212221222122112222122112212222122212221222122212222222	1
1641	12211222122112211211122112212221122112212222111111221112222211121112111211122222111121111211111122112211221122112211221111112111121111111111221112112221222122112222122112212221122112221221122212222222	1
1642	11211222112111211111121122212221222112211212111211121112122211121112111211121222111111111211111122122211221122112211121111112111111111111111221112112221222122112221122112212221122112211221122212222222	1
1643	12112221121112111211122112212221121112212221111211221112222211221112111211222222111122111211111122112211221122112211221111112111121111111111221112112221222122112222122112212221122212221221122212222222	1
1644	12212221122122212221222122212221222122212212212221121112221211222112212211122222222122212221222122222221222121212211222111112221222122212121222122112121212122212222122111212222122222221222122212222222	1
1645	12212222122112221211121122212221122112211212111111121112121211121112111211121222111111111211111122122211221111112211222111112121111111111111222112112121212122212221122112212221122112211221122112212222	1
1646	12212221122112212221222122112221221122211221111111121112222211121111111211122222111122111211111122112211221121112221221121112121212121112111222122112121212122212222122112212221122112221222122222222222	1
1647	11111111111111111111111112111111121112111212112211121112121211221112111211121222111111111211111122222221221121111211121111112111111111111111222112112221222122212221122112212211122112211221122112212221	1
1648	12212222122222212221222122212221222122212221111111221122222211221122112111222222111122111211111122212211222122211211221122112111121111111111221112112221221112112222122111212221122112211222122212222222	1
1649	22212222222122212221222122212221222122212212222222222222222222222222222222222222112122212221212122212221222122112221222121212221222122212121222122212221222121212222122111212221122212221221122212222222	1
1650	12221122121211221221122112212221121122111112111111121112111211121111111211121112111111111111111111221111112111211111112111112111111111112211221112112221222112112121112112212121112111211121111211111112	1
1651	11211221112111212121222222212221222122212121222221221112222221221112111211122122212111211211212112221221222122211221122111112121111111112211222112112211222122212222122112212222122112221222122222222222	1
1652	11111211112111111121222122212221221112211111222211121112122221221112111211121122212111211221212122222221222122212221222211112121111111112211222112112211222122212222122112212221122112221222122212222222	1
1653	11111111111111111111211111112121211121111111111111121112112211121111111211121112211111111211122111121121212122211121111122212121111111111211222112212121212122211121112112211111112111111111111111221121	1
1654	22222222222122212221222122222221222122212221222222222122222222222222222221222222212122212221212122212221222122212221222121212221222122212221222122212221222122212222222122212222222222222222222222222222	1
1655	22112222121222222221222122212211222122112222222222222122222222222222222221222222212122212221212122222221222122212221222121212121221121112221221122212211221122212222122112212222122222221222122222222222	1
1656	12121111122211121211221122221211221112111111111111121112111211121111111211121112111111111111111111111111211121111111111111112111211121112211221122112111212122111121122112211111112111221121111211112111	1
1657	22222122122211122221222122212221222122211111111111121112111211121111111211221112111111111211112111111111111111111121111122112111111111111221221122212121212122111122122112211111112111211121111221222122	1
1658	11111122122111121111111122212221122112111111111211121112111211121111111211121112111111111211111112121111121111111211121111111111111111111211121112112111211112112121122112212111112112211221122211112122	1
1659	11111222112111111111221122212221221112211211122211121112121211221112111211121212111111111211112122222211221121112221222111112111111111112211221122112111211122112222122112212221122212221222122222222222	1
1660	12121111121111111211121112211111121112111111111111121112111211121111111111121112111111111111112111111111111112111111111111111111111111111211221112112111212112111121122112211111112111211111111111111111	1
1661	11111111111111111111111111111111111111111111111111121112111211121111111211121112111111111111111111111111111112111111111111112111111111111221221112212121212112111121122112211111112111111111111111111111	1
1662	12121121122111121211121122212211121112211111111111121112111211121111111111121112111111111111112111111111111111111111111111111111111111111211121112112111212112111121122112211111112111211111111211111111	1
1663	12212121122111112221222122212221222122211111111111121112111211121111111211121112112111111111112111121111111122211111111111112111111111111211221112112121212112111111111111111111111111111111111111111111	1
1664	22222122122111222221222122212221222122211111111111111111111111111111111111111111112111111111112111221121111111111121111111112111111111111211221112112121212112111121112112211111112111111111111211111111	1
1665	12111112121111111211121122211221122122211111111111121112111211121111111211121112112111111111112111111111111111111111111111111111111111111211221112112111211111111121112112211111112111211121111211111121	1
1666	12111121122111111211122122212221222122211112111111121112111211121111111211121112112111111111112111121111111111111111111111112111111111111211221112112121212112111121112112211111112111111111111211111111	1
1667	11111111112111121111121112211221122112111111111111121112111211121111111211121112112111111111112111121111111111111111111111111111111111111211121112112121212112111111112112211111111111111111111111111111	1
1668	12111121122111112211221122212221121122211111111211121112111211121111111211121112112111111111112111121111111111111111111111112121111111111211221112112121212121111111112111211111111111111111111111111111	1
1669	12111122122111111221222122212221122122211111111111121112111211121111111211121112112111111111112111121111111111111111111111111111111111111211221112112111212112111121112112211111112111111111111111111111	1
1670	12122122122111122221221122212221222122211111111111121112111211121111111111121112111111111111112111121111111111111111111111112111111111112211221112112121212112111121112112211111112111211111111111111111	1
1671	12112122122111111211221122212221221122111111111111121112111211121111111111121112111111111111112111121111111111111111111111112111111111111211221112112121212112111121112112211111111111111111111111111112	1
1672	12211221122112121211121122212221121112211211111111121112121211121111111211121212111121111211112112122211221121112211221111112111111111112211221122112121212122112222122112212221122212221222122222222222	1
1673	11122122122111121111111112111111121112111111111111121111111111121111111111121111112111111211112112221121122121211221121111112121111111111221212112112221222112111121122112211111112112111221121111111111	1
1674	11212221112111212121222122212221221122212222112211121122222211121122111211122222212121211211211122112221222122212221122111112121211121112211222122212221222122112222122111212221122112221222122222212221	1
1675	22212221222122222221221122222211221122212222222222222222222222222222222222222222212122212211211122112221222122212221221111212121222121212121212121212121212121212222122112212222122222221222122212222222	1
1676	22212221122121222221222122212222222122212222212221221122222221222122212211222222212122212221222122222221222122212221222111212121222121212121222122212221222122212222122121212222222212221222122222222222	1
1677	22222222222222222221222122212221222122212222222222222222222222222222222222222222212122212211212122222221222122212221222121212121222121212121222122212221222122212222122112212222122212221222122222222222	1
1678	22222222222222222221222122212222222122212222222222222222222222222222222222222222212122212211212122222221222122212221222121212121222121212121222122212221222122212222122112212222122212221222122222222222	1
1679	22222222222122222221221122212221222122212212222222122222222222222222221222222222212122212221212122222221222122212221222111212221222122212221222122212221222122212222122112212222122212221222122212222222	1
1680	22212221222121212121221122212221221122112221221122222222221222222212222222222222212121111211212112222221222121212221222111112221212122212221222122212221222122212222122112212222122212211222122212222222	1
1681	12122121122111122211222122212221222122211111111211121112111211121111111211121112111112111111111111121111112112211111112111211121121111111221121112212121212112212122122112212121112211221122112221222122	1
1682	11112122112111122111211122222211221122211111112211121112111211121112111211121112111111111211112111111111111111111111111121111121111111111111122112112111211112111121122112211111111111111111111121221122	1
1683	11122122112111122111211222222221221122111111112211121112112211121122111211121112111111111211112111111111111111111111111121111121111111111111121112112111211112111121112112211111111111111111111111111122	1
1684	21212121112111112121212122212121222122211121112211121122112211121111111111121122111111111111111111121121111111111121111211111111111111111211221112111111111112212122222112212111112111211121112221222122	1
1685	11112111121111111111111122122111221122211111112111121111112211121121112111111112121111211211112112221122121111212221122212111111111111111211121112111211122112111122122111211111111112111211121111221121	1
1686	22212221222122212211222122212211221122112221222222222222222222222211221222222222111122111211111122222222121112112221222221212111121121112111221122112221221122212222122112212221122112211222122222222222	1
1687	11112122121111211111111112111121121112111122112211121112111211121111111211121112111122211211111112211111222121212221122111212121112121211121222122212221222122111121122112211111111112111211121111111111	1
1688	12111121121111121211221122212211222122111112111211121112111211121112111211121112112111111211112111111121111111211121112111212121111111111221221112112121212112211121112112211111112111111111111121111111	1
1689	22222222222122222211222122212221222122212222212222221122222222222222222221222222112122111211111122122211222122211211222121112121222121112121222122112221222122112222122112212222122212221222122222222222	1
1690	22212221122122212221222122212211222122212221222222222112222222122212221221222212112122111211112122212221222122212221222121212121122121112121222122212221222122212222122112212222122222221222122222222222	1
1691	22212221122122212221222122212211222122212221222222122112221222122212221221122212112122111211111122212221222122212221221121212121221121112121222122112221222122112222122112212221122212221222122222222222	1
1692	22212221122122212221222122212221222122212221222222122112221222122212221221222212112122111211111122212221222122212221221121212121121121112121222122112221222122112222122112212221122212221222122222222222	1
1693	22212221222122222221222122212221222122212222211122221122222222222212221221222222112112111211112122222221222122212221222121212121222121212121222122212221222122212222122112212222122222221222122222222222	1
1694	22212222222122212211222122212221222122212222212222221122221222222212222221222222112122111211111122122211222122212211222121212121222121212121222122212221222122212222122112212222122212221222122222222222	1
1695	22212222222122212211222122212221222122212222212222221122221222222212222221222222112122111211111122222211222122212211222121212121222121212121222122212221222122212222122112212222122212221222122222222222	1
1696	22212222222122212211221122212221222122112222212222221122221222222212222221222222112122111211111122222221222122212211222121212121222121212121222122212221222122212222122112212222122212221222122222222222	1
1697	12212222222122212211221122212221222122212222212222221122221222222212222221222222112122111211111122222221222122212211222221212121222121212121222122212221222122212222122112212222122212221222122222222222	1
1698	22212221222122212221222122212221222122212222212222221122221222222222222221222222112122211211111122222221222122212221222221212121222121112121222122112221222122212222122112212222122212221222122222222222	1
1699	22212221122122212221222122212211222122212211222222122112221222122212221221122212112122111211111122212221222122212221222121212121221121112121222122112221222122112222122112212221122212221222122222222222	1
1700	22212221122122222221222122212211222122212221222222122112221222122212221221122212111122111211111122212221222122212211221121212121221121112121222122112221222122112222122112212221122212221222122222222222	1
1701	22212221122122212221222122212211222122212221222222122112221222122212221221122212111122111211111122212221222122212211221121212121221121112111222122112221222122112222122112212221122212221222122222222222	1
1702	22212221122122212221222122212211222122212211222222122112221222122212221221122212111122111211111122212221222122212221222121212121221121112111222122112221222122112222122112212221122212221222122222222222	1
1703	22212221122122212221222122212211222122212222222222122112221222122212221221122212112122111211111122212221222122212221222121212121121121112121222122212221222122112222122112212221122212221222122222222222	1
1704	22212211222122212221222122212221222122212222222222222222222222222222222222222222111122211221112122212221222122212221222121212121212121212121222122212221222121212222122122212222122222221222122222222222	1
1705	22212221122122212211221122212211221122112212222222122112221222122212221221222212112122111211111122222221222122212221221122212121222121212121222122212221222122212222122112212221122212221222122212222222	1
1706	22222212222122212221222222212221222222212222222222222222222222122222222222222222212122212221222122212221222122212221222121212221222122212121222122212221222122212222122122212222222222221222122222222222	1
1707	22112222222122212211222122212221222122112212211222221112221222222212221221222222111122111211111122122211222122212211222121212121222121212121222122212221222122212222122112212222122222221222122222222222	1
1708	21211121222121212121212121212121212121212222222222222222222222222222222222222222222121212121212122222221222121212221222122212221222122212221222122212221222122212222122112212221122212211221122212222222	1
1709	22222121222221222221222122212221222122211112212211121122111211221122112211121112111122211111111111121111112122211121112111212221222122212221222112212221222122212122112112212121112111221122112211222121	1
1710	22212122222122212221222122212221222122212122212221222122212221222122212221222122212122212221212122222121222122212221222121212121122121212121222122212221222122212122122112212121112222221222122221222122	1
1711	11112121111111112121211122212111222122211112112211121112111211121112111211121112111111111111111111111111112111111111111111111121111111211111122112112121112112111111122111211111111111111111111111111111	1
1712	11111211112111111111121112112211121112111212111111121112121211121112111211122222112122211211111122112211222122212211221111112121111111111111222112212221222122112222122112212221122112211221122222222222	1
1713	22222221222122222221222222222221222222212222212121221112222221221111212121222222222222212221212122222221222122211221221122212121222121112221222122212221222122212222122112212222122212221222122222222222	1
1714	12221112121111111211111112111211121112111112111111121112111211121112111211121112221111111211111122221121122112111221122122112111122111112221121112212221222112212122122112212121112112211221122211222122	1
1715	22222111222121222121212222122111222222212222221222222222222222222212221222222212221121211221211122212221222121212221222122212121111111212221222122212221222122212222122112212221122112221222122222222222	1
1716	21212121222121212121212222222122222122212222222222222222222222221222122222222222222121212221212122222221222121212221222122212221212121212221222122212121212122212222122112212221122112221222122222222222	1
1717	22212222222122212221222122212221222122212222211222221122221222221222222221222222111112111211111122222211222122212221222221212121222121212121222122112221222122212222122112212222122212221222122222222222	1
1718	22212221122122212221222122212221222122212221222222222122222222222222222221222222111121111221111122222221122122212221221121112121122121112121222122112221222122112222122112212221122212221222122222222222	1
1719	22212222222222212221222122212221222122212222222222222222222222222222222222222222112122211221112122222221222122212221222121212121222121112121222122212221222121212222122112212221122212221222122222222222	1
1720	22212221222122222221222122212221222122112221222122122212221222122211222122122212212122212221222122212221222122212221222111112221212122212121222122212221222122212222122112212222122212221222122222222222	1
1721	22222122222222222221222122222222222222212222222122122221221122212211222122112221212122212221222122222221222122212221222211212221212122212121222122212221222122112222222122212222222212222222222222222222	1
1722	11111111111111111111111112111111111112111122111211121112112211221112111211221112212122211211212111111111212121211111111122212121212121212121222122212221222121211122112112211121111111111122111211221121	1
1723	22212221122122212221222122212211222122212221222122222112222222122211221221222212111122111211111122222221222122212221221121212121121121112121222122112221222122212222122112212221122212221222122222222222	1
1724	11211221112111211121222122212221222122212222211221221112222211122112211211122222111122112211111112112221222122212211121121112211211122111111221112112221222112112222122111212221122212221221122222222222	1
1725	22212221222122212221222122212221222122212221222122222212222222222221222122122212212121212221112122122221222121212221221111112111221121211111222122212211222122212222122112212221122212221222122222222222	1
1726	11112122121111211111111112111111121112111121111111121112111211121111111111121111112111211211111112221111122121211211122111112121112111211221212112212221222112211121122112211111112112211211121111112111	1
1727	11111111111111111111111112111111121112111221121111121111121111121111111111121211211121211211212122222221222121212221221121212121212121212221212122212221222122212222122112212221122222221222122212222222	1
1728	22222222222222222221222122222221222122212222222222222222222222222222222222222222211122212121211122112221222122212221222111112221222122212111222121212221221122112222122122212222222222222222222222222222	1
1729	12112221122111111211222122212221222122212222111121221112222221221112111211222222112122211211111122222211222122211211222121112121121111112121222122112221222122112222122111212221122222221222122212222222	1
1730	11212221112111212121222122212221222122212221112111111121222111211111111111212221112121111211111112112211222122212211121121212121111111112121222122112221222122112221122111212221122112111221122112212221	1
1731	22212222222222222221222122212221222122212222222222222222222222222222222222222222111122112211111122112211222122212211221121212221222122212121222122212221222122212222122112212222122222221222122222222222	1
1732	12212121222111212221222122212221222122211111111111121112111211121121111111121112112111211121112111211121112111111111112111112121112111211121121112112221222112212122122112212111112111211111111111111111	1
1733	22212221222121212121222122212221222122212221222112121212222222122211121122122222112121211211211122222221222122212221222211112221212122212221222122212221222122212222222112212221122112211221122212222222	1
1734	11121122112111112121121111212221111121211111111111121112111211121111111211121112111111111111112111121111111112111111111111112121112111212221222112212221222112211111112111211111111111111111111111111111	1
1735	11112122111211111121211121212111222122111111212211121112111211121112111111121112111111111221111111121111112112111111111121111111111111111211121112112121212112211121112111211121112111211111111111211121	1
1736	22212122122121222221222122212221222122211112111211121112112211121112111211121122111112211111111111121121111112111121111111112121121111112221222112112221222111212121112111212121112111221121112211222121	1
1737	12222122122111222221222122212121222122211121111111121112112211121121111211121122112122211111212111121111212122211121112211112121212121112221222112212221222122211122112112212121112111221122112221221121	1
1738	12112122122111121221222122212121122112211122111211121112111211121121111211121112112122111111112111121111211122211111112111112121212121212221222112212221222122211122112112212121112111221121111111111111	1
1739	11111121111111121111111112211111122112111112111211121112112211121112111211121112112122111111112111221111212121211111112111112121111121112221222112112121212112111121112112211111111111121111111111111121	1
1740	11111111111111121121111112211121122112111122111211121112111211121122112211121122112122211111112111221111211121211111112111112121211121112221222112112221222122111111112112211111111111111111111111111111	1
1741	11111111111111121111111122212111211112111122111211121112111211121112111211121122112111111111112111121111112112111111111111111111111111111221222112112221222112111111112112211111111111111121111111111111	1
1742	11111111111111111121112122212111222112111111111111121112111211121111111111121112111111211111112111221121112111211111112211112121111111111221222112112121212112111121112112211111111111111111111111111111	1
1743	11111121111111121111111112211111122112111111111211121112111211121111111211121122111111111111112111121111111111211111111111112111111111111211222112112121211112111121112112211111111111111111111111111111	1
1744	11111111111111111111121112111111121112111121111211121112112211121112111211121122111121111111111111111111211111111111111111112111111111111111222112112111212112211121122112211111111111111121111111111111	1
1745	12212121122111222221222122212211222122211111111111121112111211121111111111121112211121111111111111121111212121211121111111112121212121112211222122112121212122111121112111211111111111111111111111111111	1
1746	22212222222122212221222122212221222122212222222222222222222222222222222222222222212121212221212122212221222121212221222111112221212122212221222122212221222122212222222112212222222222222222222222222222	1
1747	21211121112111222121212122212121222122211111111111121112111211121111111211121112111122211111112111111121212111211111111112112121211121112211222112212211222112111121112112212121112111111121111111111111	1
1748	12212221122111212221222122212221222122212222112221221112222221221122112211222222111112211211111112211211122112111211122111111121121111112111122112111211121112112222122111212222122212221222122212222222	1
1749	22212222222122222221222222212221222122212222222222222222222222222222222222222222212122211221112122122211221122212211222111112221222112112121222122212221221122212222122112212221122212221222122212222222	1
1750	22112122122221222221222122212221222122211122111211221122112211221112112211121122111122111211111122211121221122112221122121212111222121212121222122212221222121212122122111212121112112221222122211222122	1
1751	12121112121111111221122122212221121122211122111211221112112211221112112211121122111112111211111112111121121112111211121111111111121111111111121112112211221112112122122112212121112112211221122211222122	1
1752	21222122121211222121212122112121221122211122111211121122112221221112111221121112111111111211111112111111121112111211121122111111111111111111121112111211121112111121122111211111111112111211121111211121	1
1753	11111111121111111111111111111111111111111122112211121112112211121112112211121112111122111211111112121111222122111211121111112211211122111111221112112221221112112122122112212121112122221222122211222122	1
1754	22112122122211122221222122212221222122211112111111121112111211121111111211121122111121111211111112111121221112111221122111112121211121111111222122212121212122212121122111212111111112211211121111111111	1
1755	22212122222221222221222122212221222122211111111111121122111211121111111111121112111121111211112112211121222122211221122121112121212121212111222122212121212122212121122111212111111112211211121211212121	1
1756	12222122122111212221222122212211222122211121111211221122112211221112111211221122111112111111111111121121111112111121112111211111122111111121121112212221222112212122122112212121112111221122112221222121	1
1757	12212122122111211221122122212221122122211122112211221112112211221122112211121122111112111111111111111121112112211121111111212111121111111121121112112221221112212122122112212121112111211121112211222122	1
1758	12112122122111222221221222212221222122211122111211121122112211121112112211121112111112111111111111111111111112111111111111111111122111111121121112212221221112212122122112212121112111211122112211222121	1
1759	12222122122211222221222122222211222122211122111211121112111211221112112221121122111111121211111111111111111112111111111122212111112111111111121122212121212122212122122111211111112111211111111111222122	1
1760	11111111111111111111112112111111121122211112111211121112111211121112111211121112111122111111111111111111211111111111111111212121211122111121222112212221222122212121122112211111112111211121111111211121	1
1761	21122112111211122121212122212121222122211122111211121112111211221112111211121112111111111211111111111111111111111111111122212121112111211121221122212221222122212121122112211111112111211111111111212121	1
1762	12112111121111111211221112111211121122111111111111121112111111121112111211111112111121111111111111111111212112111111111111112211222122111121221112112221222112112121122112212111112111221121111111111111	1
1763	12112111121111111211221112111211121122111112111111121112111211121112111211121112111121111111111111111111211122111111111111112211222122112121221112112221222112112121122112212121112111221121111111111111	1
1764	12112122121111112221221122112221221122211111111111111112111111121111111111111111111111111111111111112121112111111111212111211111111111111111121112212211222112212121122112212111112111211121112111211121	1
1765	12212122122111222221222122212221222122211111111111111111111111121111111111111111111121211111112111111111211121111111111111112121211112111111222112112211121111111111112111211111111111111111111111111111	1
1766	12112122122111212221222122212221222122211111111111121112111211121111111111121111111111111111111111111121112111111111212111211111111111111111121112212211221112212121122112212121112111211121112211222122	1
1767	12212122122111212221222122212221222122211111111111121112111211121111111111121111111111211111111111111121112111111111212111111111111111111111121112112211221112112122122112212121112111211121112211222121	1
1768	12112122121111112211221122112211221122111111111111121112111211121112111211121112111111111111111111121121111111111111112111111111112111111121121112212211222112212122122112212121112111211121112211222122	1
1769	12112122122111112221221122212211222122211111111111121112111111121111111111121111111121211111111111111121212111211121112111112111221121111121221112212211221112112122122112212121112211221122112211222122	1
1770	12112122222111112221222122212221222122211111111111121111111211121111111111121112111121211111111121121111211111111111212111112121211121112111222112112221222112112121122112212121112111211121111211221111	1
1771	12112122222111112221222122212221222122211111111111121112111211121111111111121112111111211111111121121111111111111111212111112121111111111111122112112211222112112121122112212111112111211111111111111111	1
1772	22212122222111212221222122212221222122211111112111111111111111111111111111111111111121211111111111111111111111111111111111111111121111111111121112111211121112112122122112212121112111211121112211221112	1
1773	12212122222111212221222122212221222122211111111111111111111111121111111111111111111121211111111111111111211111111111111111112121121111111111221112111211121112112122122112212121112111221121111211221111	1
1774	12212122222111212221222122212221222122211111111111111111111111121111111111111111111111211111111111111111111111111111111111111111121111111111121112111211121112112122122112212121112111211111111211121111	1
1775	22212122122111112221222122212221222122211112111211121112111211121112111211121112111121211111111111111111112111211111111111112211221112111111221112212211222112112121122112212111112111211121111211121112	1
1776	22212122122121222221222122212221222122211112212211221112111211122122212211121112112122211121112111121111112112211111112111212221222122211121221112212221222112212122122112212121112211221121112211222112	1
1777	22212122222111212221222122212221222122211121112211121122112211221121111211121112111112211111111111221111112112111111112111112121121111111111121112112211222112112122122112212121112211211121112211222121	1
1778	12112122121111112211222122111211222122211111111211121112111211121111111211121112111122211111111111121122111112111121212211111111121111111111121112111211121111112122122111212121112111211121112111221121	1
1779	11111121111111111121111112111111121112111111111111121112111211121111111111121112111111111211111111121112111111111111111211111111111111111211121112111111211112112122122112212121112111211121112211212121	1
1780	12112122122111122221221122112211221122111112112211121112112211121112111211221112112122211211112111111111212112211111112111212121222121212221221122212111212122212122122112212122112211221122112221222122	1
1781	12112122121111112221222122212221222122211111111111121112111211121111111211121112111112111111111121121111111112111111112111211111122111111121121112212221222112212122122112212121112111211121112211222121	1
1782	22212122122221212221222122222222222122211111111111121112111211121111111111221112111122211121111111111121212112211121112111112121221121112121221122212211221122112122122112212122112111221122112211222122	1
1783	22112122121221112211222122212211222122111122111211121122112211221112111211121112111112211211111111111111111112111121112121211111121111111111121112112211221122112122122112212121112111211121112211222122	1
1784	12112122121111112211222122212211222122111112111211121112111211121112111211121112111112111111111111111111111112111111111111212111111111111121221112212221222112212122122112212122112111221122112211222122	1
1785	12112122121111112211222122212221222122211112111211121112111211121112111211121112111112111111111111111111111112111111111111111111121111111111121112112211221112112121122112212121112111211121112111222122	1
1786	22212122222211222221222122212221222122211112111211121122111211121112111211121112111111211211111111111121111111211121111121212121222111211111221112212221222122212122122112212111112121211111111111222122	1
1787	21222112112111222122212122222121112122211111112111111111111111121111111111121111221111211111111111111111111111111111111122112121111111112211122112111211121111111121112111211111111111111111111111121111	1
1788	22212222222222212221222122212221222122212222222222222222222222222222222222222222112122212221112122222221222122112221222121212221222122212121222122212221222122212222122111212221122212211221122212222222	1
1789	12112122222111222221221122212221222122111111112111121112111211121111111111121112111121211111111111121121212111111111112111112121211121112111222112112221222112112121122112212111112111121121111211111111	1
1790	22212221222221222121222222212221222122212222222222222222222222222222222222222222212122212221212122222221222122212221222121212221222122212221222122212221222122212221122111212221122212211221122212222222	1
1791	22212222222122212221222122212221222122212222222222122222222222222222221222222222211121212211222122222221222121212221222121212121212121212221222122212221222122212222122112212221122212211221122222222222	1
1792	11112122121111111111112112111221121112111112111211121112111211121112111211121112112111111211111112221121222122211211122111112121111111112121222112112221222112111111122111111111111112111211121111111111	1
1793	11111121121111211111111112111211121112111111111211121112111211121111111111121112112121211211111122221121121111212221122211112121111111111111122112112221222112211111122111211111111112111211121111111111	1
1794	11122122121111121111111112112211111112111111111111111111111111111111111111111111112111211221112112221121222122211221122111112121111111111221222112112221222111211111122111211111111112111211121111111111	1
1795	11112122121111121111111112112211111112111111111111111111111111111111111111111111212111211221112112221111222122211221122111112121111111111221222112112211222111211121122111211111112112111211121111111111	1
1796	11122122122111211121112112112221111112111111111111111111111211121111111111111111111111211211111112121111121121211221121111112121111111111221222112212221222111211121122111211121112112211221121111111111	1
1797	11121121121111111111111112111211121112111112111111121112111211121111111111111112112111211211111122222121122111211221122211212121112111111121222112112221222112212121122112212111112112211221122211112121	1
1798	11112122121111111111112112112111121112111111111111111111111111111111111111111111111111211211111112121111122121211221121211112121112111111221222112112222222212211121122111211111112112111221121111111111	1
1799	11122122122111121111112112211221122112111112111211121112111211121112111211121112112111211211112112121121122111211221122111112111111111111121222112112121212112111121122111211111111112111221121111111111	1
1800	11111112121111111111111112111111121112111122111211121112111211121111111211121112112121211221112112211121222121212221122111112121212121212221222112112221222122211121122112211111111112111221121111112111	1
1801	11111112121111121111111112111111121112111121112211221112111211121111111111121112112111211211111112111111222121211221121111112121111121112211212112112221222112211121122112211111112112111221121111111111	1
1802	11112121122111211111112112111111121112111111111111121112111111121111111111111112112121211211112122222122122111212221222211112121112111111111222112112221222112111111122111211111111112111211121111111111	1
1803	11112122122111121111112112111111121112111111111111121111111211121111111111121112112111211211112112221121121111211221121211112121111111111111222112112221222112111121122112211111112112111221121111111111	1
1804	11111112121111111111111112111111121112111122112211121112111211121121112211121122111121211221212112211121222121211221122111212221212122212121212122212221222122211111122112211111111112111211121111111111	1
1805	11112122122111211111112112211221121112111111111111121112111211121112111211121112112111211221111112221121122111211211122111112121111111111111222112212221222112112121122112212121112112211211122111112111	1
1806	11112122121111111111111112111211121112111112111211121112111211121111111211121112111111111211111112221121121111111211122211112121111111211111222112112221222112212121122112212111111112211221121111112121	1
1807	11112122121111111111111112111211121112111111112211121112111211121111111211121112112111211211112112111121122121211221121111112121112111111111222112212221222112211121122112212111112112111221121111111111	1
1808	11112122122111221111111112111211121112111112112211121112111211121112111211121112212121211221212112211121222121212221122111112121211121112121222122212221222112211121122112222121112112221222122211212121	1
1809	11112122121111211111111112111211121112111111111111121112111111121111111111111111111121211211111122222121121111112221222211112121111111111111222112112221222112211111122111211111111112111211121111111111	1
1810	11112122121111111111111112111211111112111111111111111111111111111111111111111111112121211221112112221121122122211221122111112121111111111221222112112211222111111121122111211111111112111211121111111111	1
1811	11122122121111121111112112112221121112111111111111111111111111121111111111111111112121211221112122221121222122211221121111112121111111112221222112212221222112211121122111211111111112111211121111111111	1
1812	11112122121111121111112112112221121112111111111111111111111111111111111111111111112111211211111112221111222122211211121111112121111111111221222112212221222112211111122111211111111112111221121111111111	1
1813	11112112121111121111112112112211121112211111111111111111111111111111111111111111111111111211111112221121121111211221122111112111111111111211211112112121212112111111122112211111112112111211121111112111	1
1814	11122122121211221111111112121212121112111111111111121111111111121111111111111112212121211211212112221121222121212221122111112121111121112121222112112221222112212122122112212121112112221222122211222121	1
1815	11112122121111221111111112121211121112111111112111111111111111111111111111121112112121211211112112221121222121212221122111112121111121112121222122112221222122211121122112212111112112221222121211112111	1
1816	11112122121111121111111112111211121112111111111111121112111111121111111111121111111121211221111112211121222122212221122111112121112121212121222122212221222122211121122112211111111112111211121111111111	1
1817	11112122121111111111111112111211121112111111111111121111111111121111111111121111111111211221111112211121122112211221122111112121112111111121222112212221222112211121122112211111111112111211121111111111	1
1818	11112122121111111111111112112211121112111111111111121111111111121111111111121112111111111211111112221121122111211221121111112121111111111111222112212221222112211121122112212111111112111211121111111111	1
1819	11112122121111211111111112111221121112111111212111121112111211121111111111121112212121211221222112221121222121212221122111112221212122112121222112212221222112211121122112212121112112211221122111111121	1
1820	11111122121111111111111112111211121112111112111111121112111111121111111111121112111111211211111112221122121111111221122211111111111111111111122112112221222112111121122112211111111112111211121111111111	1
1821	11212122111211121121112111212121112111211112112211121112111211121112111211121112111111111121111111111111111121211111111111112121111111111111212111111121212111111111122112211121112111211121111111111111	1
1822	11112111111111222121212121212221112121211112111211121112111211121112111211121112221111211121111111121121111121111111112122112121112111212221222112112221222112211121122112211111112111211121112211121111	1
1823	11211122112211222121222121212221212121211122111211121112112221221122111221221112112112211211111111211121112112111121111122212121112121211121222122212221222122212122122112212121112111211121112121222122	1
1824	11111121111111111111121111111211111111111111111111121112112211121112111211121112111122211111111111211121212122112121112111112121212121212121222122212221222112212121122112212121112111221121111211221121	1
1825	12111122121111121211122112111211121112111111111211121112111211121111111211121112111111111111111111111111212111111111111111112121112111111121222112212221222112211121122112211111112111211111112111111111	1
1826	12222122122111121221222122212221122112211111111211121112111211121112111211121112112111211111112111111111112111111121111111112121111111111121222112212221222112212121122112212111112111211111111111111111	1
1827	12222122122111221221222122212221222112211112111111121112111211121112111211121112111111111111111111111111111111111111111111112121111111111111221112112121212112111121122112211111111111111111111111111111	1
1828	12221121122111221211122112211221121112211111111211121112111211121112111211121112111111211111111111121111112111111121111211111111111111111111221112112121212112111121122112211111112111211111111111111111	1
1829	11121121112211221111212121211111212121211122111211121122112221221112111221221122111111111211111111111111111111111111111122212121112111111121122122212121212122211121122112211111111111111111111111221122	1
1830	11222122112111211121212122212121222122211112112211121112112211221112111211221112111111111211111111111111111111111111111122112121111111111111122112112121212112111121122112211111111111111111111111221122	1
1831	11222122112211221121222222212221222122211122111211221122112221221112111221221122111111111211111111111111111111111111111122111111111111111111121122112111211112111122122112211111111111111111111111222122	1
1832	11221122112211222121211121212111212121212112111211121112111211221112111211121112111111111211111111111111212121111111111112111111111111111111121111111121112112111111122112211111112111211111111111111121	1
1833	11111122111111221121122112111211122112211111111211221112111211221112111211221112112111111111111111111111111111111111111111111121111111111111121112112121211112111111122112211111111111211111111111111111	1
1834	11121122111211121111212122212121222112211112112211121112111211121112111221121112111111111211111111111111111111111111111122112121111111111121222112212121212112211111122112211111111111111111111111111111	1
1835	11111111111111111111111111111111111111111111111111121112111211121111111211121112112121211111222111221121212121211121112111112121212121212121222122212121212112211121122112212121112111211121112211222121	1
1836	11212122111111121121212122222121222112211112111211121112111211121112111211121112111111111211111111121111112111111111111121211121111111211121112112212121212112111111121111211111111111111111111111111111	1
1837	11212122111211111121212122212121222112211112112211121112111211121112111211121112111111111211111111121121112111111111111121111121111111211121122112112111112112111111122111211111111111111111111111111111	1
1838	11112122112111112111212122212211222122211111112211121112111211121122111211121112111111111211112111111111111111111111111121111121111111111111121112112111111112111121122112211111111111111111111111221122	1
1839	11112122112111111111211122112111221112211121112211121112111211121122111211121112111111111211111111111111111111111111111121111121111111111121112112112121211122111121122112211111111111111111111121211121	1
1840	11112122112211111121212122212121222112211111212211121112112211221112111211121122111111111211111111111111112111111111111121111111111111111111121112112111212112111121122111211111111111111111111111211121	1
1841	11112122112211111121211122212211222122211111212211121112111211121112111211121112111111111211111111111111111111111111111121111111111111111111121112112111211112111121122111211111111111111111111111111121	1
1842	11122122112211121121212122222111222122211111112211121112111211121112111211221112111111111211111111121111111111111111111121211121111111211121121112112121212112111121122112211111111111211111111111211121	1
1843	11112122112211111121212122212211222122211111212211121112111211121112111211121112111111111211111111111111111111111111111121111111111111111111121112112111212112111121122111211111111111111111111111221121	1
1844	11112122112111121121212122212121222112211112112211121112111211121112111211121112111111111211111111111111111111111111111121111121111111111121122112112121212112111121122112211111111111111111111111211121	1
1845	11112121112111111111212122212111222112211111111211121112111211121112111211121112111111111211111111121111111111111111111121111121111111111121121112212121212112111121122111211111111111111111111111111121	1
1846	11112122111211111111212122222121222112211112112211121122111211221112111211221112111111111211111111211111211111111111111121111121111111211111222112112121212122111121122112211111111111111111111111111121	1
1847	11112121112111111121212121221121122212211112112211121112111211121112111211121112111111111211111111121111111111111111111121111111111111111121121112112111211112111121122112211111111111111111111111111121	1
1848	11112122111111111111211122212211222112211112212211121112111211221112111211121112111111111211111111111111112111111111111121111111111111111111121112112111111112111111122111211111111111111111111111111111	1
1849	11112121111111111111212122222111222112111112112211121112111211121112111211121112111111211211112111121111111111111111111121111111111111111121121112112111111112111111122111211111111111111111111111111111	1
1850	11212122112211121121212121221111222212211111112211121112111211221122111211121112111111211211112111121111111111111121112211111111111111111111121112111111111112111121122111211111111111111111111111111121	1
1851	11112121111111111121212122211111222112111112111211121112111211121112111211121112111111111211111111121111111111111111111121112111111111111111121112112121212112111111122112211111111111111111111111111121	1
1852	11221121112111121121112121221111122112211111112211121112111211121112111211121112111111111111111111111111111111111111111111111111111111111111121112111111112112111111122112211111111111111111111111111111	1
1853	11111121111111111121111111211111112111211112112211121112111211121112111211121112111111111111111111111111112111211111111111111211111111111111121112112111112112111121122112211111112111211111111111111111	1
1854	11212121112111211121112122212121222112211111112211121112111211121122111211121112111111111111111111121111111111111111111111111111111111111111121112111111111112111121122111211111111111111111111111111111	1
1855	11112121111111122121212122212121222122211112112211121112111211121112111211121112111111111111111111111111112111111111111112111121111111211221122112112121112112111111122111211111111111111111111111111111	1
1856	11212122111111112121212122212121222122211112112211121112111211121122111211121112111111111111111111111111112111111111111111111111111111211111122112112121112112111111122111211111111111111111111111111111	1
1857	11212121111111121121212222212121222222211112112211121112111211121112111211121112111111111111111111121112111111111111111111111111111111111111122112111121112112111121122111211111111111111111111111111111	1
1858	12112122121111121221121112211211121112211111111111121112111211121111111211121112111111111111111111111121111111111111111111112121111111111111221112112221221112111121122112211111111111211111111111111111	1
1859	11111111111111111111111112111111121112111111111211121111111211121111111111121112111111211111112111121122111111111111112211111111111111111121121112112211222112111111122112211111111111111111111111111111	1
1860	11111111111111111111111112111111121112111111111111121111111211121111111111111122111111211111112111121112111112111111111211112111111111111111121112112211222112111111122111111111111111111111111111111111	1
1861	11111112111111121111111112111111121112111112111211121112111211121112111211221112111111211211111111121111112111211111111122212121112111211121222122212221222122111121122112211111111111111111111111221121	1
1862	11111111111111111111121111111111111111111112212211121112112211121112111211121112111111111111111111111111112121111111111111112221212122111111222112112221222112111111122112211111111111111111111111111111	1
1863	11222122112211221111112112211121121112111111111111111111111111121111111211121111121111211111111111111111111111111111111122111121111111112211122112111211122112111121122112211111111111111111111111111111	1
1864	11212122112111211111112112211111121112111111111111111111111111121111111111121111111111211111111111111111111111111111112111111121111111111111122112111211121112111121122112211111111111111111111111111111	1
1865	11111111111111111111111112111121121112111111111211121112111211121111111211121112112111211121112111111121112111211121112111112121112111212121222112112221222112211121122112211111112111111111111111111111	1
1866	11211111112111221111111112111111121112111121111211121112111211121112111211121112112121211121112111121122212121211121112211212121211121212121222112212221222112211111122112211111112111111121111111111111	1
1867	11111111111111221111111112111111121112111122111211121112111211121112111211121122111111111121111111121121112111211121111111112121111111212121222112112211222112111111122112211111112111111121111111111111	1
1868	11111111111111111111111112111111121112111111111211121112111211121111111111121112112111211121111111121121112111211121111111112111111111211121222112112211222112111111122112211111112111111121111111111111	1
1869	22212121222121212221222122212221222122211111111111111111111111111111111111111111112122212121111111111121212122212111111121112221212122212121222122212221222122211121122112212121112221211121112111222121	1
1870	22212121122111212221222122212221222122211111111111121111111111121111111111121112111122211121111111111121112122211111111111112221212122211121222112212221222112111121122112212121112111211121112111111111	1
1871	22212121122111212221222122212211222122211111111111111111111111121111111111111111111122211111211111111111212122212111111111112221212122112121222122212221222122111121122112212121112111211121112211221121	1
1872	22212121122111212221222122212221222122211111111111111111111111121111111111111111112122211121112111111111212122211111111111112221212122112121222122212221222112111121122112212121112111211121112211221111	1
1873	11111111111111111111121111111211111111111112112211121112111211121111111211121112111121111111111111111111212111111111111122212111211121111111222112212221222112211121122112211111111111111111111111111111	1
1874	12222122122111222211221122112211221122211111111111121112111211121111111211121112112121211111112111111121212122211121112111112121212121212121222122212121212122211111122111211111111111111111111111111111	1
1875	22122112121111212221222222222221222122211111111111121112111211121112111211121112222121211121112111221121212121211121112122212121212111212221222112212221222112112122122112212121112111221122112211221121	1
1876	22212122122211222221222122212221222122211111212111111111111111111111111111111111111111111111111111111111111111111111111111111121111111111111222112111211121112112121122112211111112111111111111211111111	1
1877	12212122122211222221222122212221222122211111111111121111111111121111111111111111111121211111111111111111211111111111111111112121111111111111222112111211121112111121122112211111111111111111111111111111	1
1878	22222112122211222222222222222221222222211111112111121111111111121111111111111111221111211111112111111111111111211121112122111121111111112211122112111211121112112122122112212121112111221121112211121111	1
1879	12212122122211221221222122212221222112211111111111111111111111121111111111111111111111111111111111111111111111111111111111111111111111111111121112111211121112112121122112211111111111111111111111111111	1
1880	22212122222121222221222122212221222122211122212211121112111211121122111211121122111122212211111111111111111122211111111111112221212122211121222122212221222122111121121111212121112111211121112111111111	1
1881	11212111111111111121222111112121111121111112112211121112111211121112111211121112112121211111111111111111212121211111111111112121222122212121222122112221222122211111112112111111111111111111111111111111	1
1882	11111122112111121121222111112221212121211111111211121112111211121112111211121112111112111111111111111121111112111111111111112121112111211121222112212221222112211111122112212111111111211111111111111111	1
1883	21111111112111121121222111112221211111111111111111121112111211121111111211121112112112211111112111111121112122211111112111112121222112211121222112212221222112212121122112212121112111211121112111111111	1
1884	11111111111111111121222111112221112111211112111211121112111211121112111211121112111122111111111111121111112122111111111111112221222122211121222112212221222112211111122112212111112111211111111111111111	1
1885	11111111111111111121222122212221122112211112111111121112112211121112111211121122111112111111111111121121111112111111111111111121111111111111122112212221222112211111122112211111111111111111111111111111	1
1886	11111111212211122121222121212211212121211122111211121122112211121112111211121112111122111211111111111121212122112121111121212121212121112121222122212221222122211121122112211111111111211111111111211111	1
1887	11111112112211121111212122222221122122111112111211121112111211121112111211121112111122111211111111111121211121111121111121212121212121212121222122112221222122211111122112211111111111111111111111111111	1
1888	11111112112211112121222222212221122112111112112211221122111211121112111211221112111112111211111111111111111122111121111121212121111111111121222112212221221122112122122112212121112111211121111121222121	1
1889	11111112111111111111222122212211122112111112111211121122112211121112111211121112111112111111111111111121111112111111111121112121111111111111222112212221221112112121122112212121112111211122112221222121	1
1890	11111122112111111111222122212221122112111112111211121122111211121112111211121112111112111111111111111121111112111121111121212121112111211121222112212221222112111121122111212121111111111111111111211111	1
1891	11111112212211112111222222222221121122111122111211121122112211221112111211221122111112111211111111111121212122212121112121212111111111111111221112112221221122112121122112212121112111211111111121212121	1
1892	12212121122111212221222122212121222122211112111211221112111211121112111211121112112121211121111111121111212121211111111111112121212121212221222122212121212122211111112112111111111111121111111111111111	1
1893	11111112111111121121221121211211211111111122111211121122112211121112111211121122111112111111111111111121111112111111111111111111111111111121222112112221221112111111122112211111112111211111111111211111	1
1894	11111111111111111111221111211211111111112122211211121112112211122112211211121122111112211111111111111111111112111111111112112221212112111121222112112221222112111111122112212121112111211121111111211111	1
1895	11111112111111222111222121111211212121111122111211121122112211221112111211221122111112211211111111211121112122111121112121212111112121211111221122112211221122112121122112212121112111211121112111212121	1
1896	22212221222121212121222122212221212122212221222122222222222222222222222222222222212122212221222122122221222122212221222111112221212122212121222122212221222121212222122112212222122212221222122212222222	1
1897	11122221112111222111222122222221222122111211111111121112121211121111111111121212212121212221212122222221222121212221222211212121222122112111222122212221222122212222122112212222122212221222122222222222	1
1898	22212211222121212121222122212221212122212221222122222222222222222221222222222222212122212221222122112221222122212221222111112221212122212121222122112221222121112222122112212222122212221222122212222222	1
1899	21222121222121222121222121212211212121212122212221222122212221222122212221222122222122212221212122212121222122212221222122212221222122212221222122212221222122212121122112212121112112221222122211222121	1
1900	21212112111211222121222222222221222222211112111111121112112111121121111111111111111111111111122111121121212122111111111111112111112111111111221112112211222112112122112112212121112111221122112211222122	1
1901	12212221122121212221222122212221222122212222212121221122222211221121111211222222212122212211222112112221222122212211222111112121221121212111222122112221222122212222122111212222122212221222122212222222	1
1902	11211121111111111111112111211211112111111112111211121112111211121122111211121112112121211121112111121121212121211121112111112221222122212121222122212221222112211121112112212121112111211121111111111121	1
1903	12212222121122221211222122212211222122112212222221121112221221221112111221122222111122211211111112112211221122112211221111112121111121212121222122212221222122212222122112212222122212221222122212222222	1
1904	12112222121112111211122122212211222112212222221121121112222221221112112211222222111122211211111122112211221112112211221111112121121111111111222112112221222122212222122112212221122112221221122212222222	1
1905	12212222122222222221222122212221222122212222221221121112221221222112212221222222111122121211111122212221222122112211222122112121122121211111222112112221222122212222122111212221122112211222122212222222	1
1906	12111222122112111211121112111211121112112222221221121112222221121112111211122212111122111211111122112211221112112211221111112121121111111111222112112221222122212222122112212221122112211222122212222222	1
1907	11111121111111111111111112111111121112111211121111121112121211121111111111121212111111111211111122122212221112112211221211112111111111111111221112112211221112112221122112212221122112211221122112212221	1
1908	11111121111111111111111112111111121112111211121111121112121211121111111111121212111111111211111122122211221112112211221211112111111111111111221112112211221112112221122112212221122112211221122112212221	1
[truncated: 1,313 more rows]
