# Supplementary material for: Prediction of chemical warfare agents based on cholinergic array type meta-predictors
Source: Sci Rep. 2022 Oct 6;12:16709. doi: 10.1038/s41598-022-21150-2 (PMC9537167; doi:10.1038/s41598-022-21150-2)
Supplement: Supplementary file 1 — Supplementary Information 1. [file 41598_2022_21150_MOESM1_ESM.zip › Array_Classifier-main/data/readme.md]

## This folder contains the dataset to build the ML Classication model and array-type meta predictor based CNN classifier.

### - Data Structure to build the ML Classication model:
1. `nAChR target`: anchr_set_1.csv 
2. `mAChR target`: machr_set_1.csv 
3. `AChE target`: ache_set_1.csv
4. `BuChE target`: buche_set_1.csv
5. `VAChT target`: vacht_set_1.csv

***Note: Due to large input data size (exceed the maximum size limit for GitHub policy), the above input data has been reduced for testing purpose. The original file can be obtained after the request from the correcponding author (Prof. Mi-hyun Kim).***

### - Data Structure to build the array-type meta predictor based CNN classification models.
The following data can be used to train all **three CNN classifer** using the reshaping function.
1. 200_Model_Prediction_Data_Without_SMOTE.csv
